# Supplementary material for: Photosynthate distribution determines spatial patterns in the rhizosphere microbiota of the maize root system
Source: Nat Commun. 2025 Aug 7;16:7286. doi: 10.1038/s41467-025-62550-y (PMC12331955; doi:10.1038/s41467-025-62550-y)
Supplement: Supplementary file 3 — Supplementary Data 1 [file 41467_2025_62550_MOESM3_ESM.xlsx]

## Sheet: Tabelle1
Prokaryotic genus	Root type							Photosynthate level allocation
	prim	sem	cr1	cr2	cr3	cr4		low	medium	high
Acidipila	a	b	b	b	b	b
Actinospica	a	b	b	b	b	b
Adhaeribacter	ab	ab	a	b	b	ab
Agromyces								a	b	a
Arcticibacter	a	a	b	ab	a	a
Azohydromonas	a	a	a	a	a	b
Bacillus	ab	ab	ab	a	b	ab
bacterium Ellin516	a	b	b	b	b	b		a	b	ab
bacterium Ellin517	a	a	a	a	b	b		a	a	b
bacterium LY17	ac	a	ab	bc	b	ab
Bdellovibrio								a	b	a
Bradyrhizobium								a	b	ab
Bryobacter								a	b	a
Burkholderia	ab	ab	a	ab	b	ab		ab	a	b
Ca. Solibacter								a	b	ab
Ca. Udaeobacter	ab	ab	a	a	b	ab		a	b	a
Catenulispora	a	a	b	b	b	ab		a	b	ab
Chujaibacter	a	b	b	b	b	b
Cohnella								a	b	ab
Conexibacter	a	b	b	b	b	ab
Devosia	ab	ab	b	c	c	abc		a	b	a
Dongia	a	b	b	b	ab	ab
Dyella	ab	a	a	ab	b	ab		a	b	a
Edaphobacter	a	ab	c	bc	bc	abc		a	b	ab
Emticicia	a	a	a	a	a	b
Flavisolibacter	aef	a	ce	df	b	bde
Gaiella	a	b	b	b	ab	ab
Glycomyces	ab	a	ab	b	b	ab		a	b	ab
Granulicella	a	b	b	b	b	ab
Hymenobacter	ab	ab	ac	ab	bd	d
Hyphomicrobium	a	a	b	b	b	b
JGI 0001001-H03								a	b	b
Lacunisphaera	a	ab	b	b	b	ab
LD29								a	b	ab
Luteibacter	ab	a	a	b	ab	ab
Massilia	a	ab	ab	b	c	abc		a	a	b
Mesorhizobium								a	b	ab
Methylobacterium	ab	a	ac	ab	b	ab
Methylotenera	ab	a	ab	bc	bc	c		a	b	ab
Microlunatus								a	a	b
Mizugakiibacter	a	b	bc	bc	c	bc
Niastella								a	b	ab
Nitrospira	ab	a	a	a	b	ab		ab	a	b
Nocardioides	ab	a	bc	c	bc	abc
Noviherbaspirillum								a	b	ab
Novosphingobium	a	a	a	a	a	b
Oryzihumus	a	ab	b	b	b	ab
Paenibacillus								a	b	ab
Panacagrimonas	a	a	a	a	a	b
Parafilimonas	ab	a	bc	c	bc	abc		a	b	ab
Pedobacter	ab	a	ab	ab	b	ab
Peredibacter								a	b	a
Phenylobacterium								a	b	b
Pirellula	ab	a	ac	bc	c	ac
Pontibacter								a	b	a
Porphyrobacter	a	ab	b	b	b	ab		a	b	b
Pseudoduganella	a	a	a	a	a	b		a	a	b
Pseudolabrys	a	b	b	b	b	b		a	b	ab
Qipengyuania								a	b	ab
Ralstonia	a	a	a	a	b	c		a	b	c
Ramlibacter	ac	a	a	bc	b	ab		a	b	a
Rhodanobacter	a	ac	bd	bc	d	bd
Rhodococcus	ab	a	ab	b	b	ab
Rhodopseudomonas	a	b	b	b	b	ab
Roseimicrobium	ac	ac	a	ab	bc	b		a	b	a
Roseomonas	ab	a	a	ab	b	ab		a	b	a
Skermanella	ab	a	a	a	a	b
Soil bacterium WF55	a	ab	bc	bc	c	abc
Sphingobium	ab	b	b	ab	a	ab
Sphingomonas								a	b	b
Sporichthya	a	a	ab	a	a	b
Stenotrophobacter								a	b	ab
Vulgatibacter	a	a	a	ab	b	ab		a	b	a
