# Supplementary material for: Photosynthate distribution determines spatial patterns in the rhizosphere microbiota of the maize root system
Source: Nat Commun. 2025 Aug 7;16:7286. doi: 10.1038/s41467-025-62550-y (PMC12331955; doi:10.1038/s41467-025-62550-y)
Supplement: Supplementary file 7 — Source Data [file 41467_2025_62550_MOESM7_ESM.xlsx]

## Sheet: Fig3, S4, S12
Plant	Compartment	Location	Root_section	Root_type	Label	massfrac_13C_rhizo	massfrac_13C_root	massfrac_13C_rhizo_percent	massfrac_13C_root_percent
1	sphere	Primary tip	tip	Primary	13C	0.174826	0.482352	17.4826	48.2352
1	sphere	Primary base	base	Primary	13C	0.043158	0.169553	4.3158	16.9553
1	sphere	Seminal tip	tip	Seminal	13C	0.226648	0.562658	22.6648	56.2658
1	sphere	Seminal base	base	Seminal	13C	0.0617432	0.247329	6.17432	24.7329
1	sphere	Crown 1 tip	tip	Crown 1	13C	0.185001	0.760732	18.5001	76.0732
1	sphere	Crown 1 base	base	Crown 1	13C	0.0782999	0.480346	7.82999	48.0346
1	sphere	Crown 2 tip	tip	Crown 2	13C	0.175192	0.734445	17.5192	73.4445
1	sphere	Crown 2 base	base	Crown 2	13C	0.10151	0.704048	10.151	70.4048
1	sphere	Crown 3 tip	tip	Crown 3	13C	0.13443	0.647803	13.443	64.7803
2	sphere	Primary tip	tip	Primary	13C	0.0965316	0.407869	9.65316	40.7869
2	sphere	Primary base	base	Primary	13C	0.0365053	0.143037	3.65053	14.3037
2	sphere	Seminal tip	tip	Seminal	13C	0.145442	0.657869	14.5442	65.7869
2	sphere	Seminal base	base	Seminal	13C	0.0577885	0.253113	5.77885	25.3113
2	sphere	Crown 1 tip	tip	Crown 1	13C	0.219786	0.735906	21.9786	73.5906
2	sphere	Crown 1 base	base	Crown 1	13C	0.0767989	0.525752	7.67989	52.5752
2	sphere	Crown 2 tip	tip	Crown 2	13C	0.160528	0.653422	16.0528	65.3422
2	sphere	Crown 2 base	base	Crown 2	13C	0.130003	0.813961	13.0003	81.3961
2	sphere	Crown 3 tip	tip	Crown 3	13C	0.119439	0.461517	11.9439	46.1517
3	sphere	Primary tip	tip	Primary	13C	0.175522	0.500478	17.5522	50.0478
3	sphere	Primary base	base	Primary	13C	0.0427475	0.147917	4.27475	14.7917
3	sphere	Seminal tip	tip	Seminal	13C	0.190825	0.686636	19.0825	68.6636
3	sphere	Seminal base	base	Seminal	13C	0.0725527	0.243912	7.25527	24.3912
3	sphere	Crown 1 tip	tip	Crown 1	13C	0.157922	0.735353	15.7922	73.5353
3	sphere	Crown 1 base	base	Crown 1	13C	0.124306	0.620628	12.4306	62.0628
3	sphere	Crown 2 tip	tip	Crown 2	13C	0.158415	0.637572	15.8415	63.7572
3	sphere	Crown 2 base	base	Crown 2	13C	0.154968	0.87333	15.4968	87.333
3	sphere	Crown 3 tip	tip	Crown 3	13C	0.104234	0.571019	10.4234	57.1019
4	sphere	Primary tip	tip	Primary	13C	0.143726	0.533139	14.3726	53.3139
4	sphere	Primary base	base	Primary	13C	0.029697	0.133455	2.9697	13.3455
4	sphere	Seminal tip	tip	Seminal	13C	0.180022	0.617739	18.0022	61.7739
4	sphere	Seminal base	base	Seminal	13C	0.0473614	0.219277	4.73614	21.9277
4	sphere	Crown 1 tip	tip	Crown 1	13C	0.182463	0.781892	18.2463	78.1892
4	sphere	Crown 1 base	base	Crown 1	13C	0.113747	0.591332	11.3747	59.1332
4	sphere	Crown 2 tip	tip	Crown 2	13C	0.162547	0.696934	16.2547	69.6934
4	sphere	Crown 2 base	base	Crown 2	13C	0.132691	0.831516	13.2691	83.1516
4	sphere	Crown 3 tip	tip	Crown 3	13C	0.17492	0.478466	17.492	47.8466
5	sphere	Primary tip	tip	Primary	12C	0.0117837	0.0121359	1.17837	1.21359
5	sphere	Primary base	base	Primary	12C	0.0118084	0.0119647	1.18084	1.19647
5	sphere	Seminal tip	tip	Seminal	12C	0.011753	0.0120385	1.1753	1.20385
5	sphere	Seminal base	base	Seminal	12C	0.0118937	0.0121302	1.18937	1.21302
5	sphere	Crown 1 tip	tip	Crown 1	12C	NA	0.0120253	NA	1.20253
5	sphere	Crown 1 base	base	Crown 1	12C	0.0119568	0.0124797	1.19568	1.24797
5	sphere	Crown 2 tip	tip	Crown 2	12C	0.0120237	0.0120638	1.20237	1.20638
5	sphere	Crown 2 base	base	Crown 2	12C	0.0118268	0.0119384	1.18268	1.19384
5	sphere	Crown 3 tip	tip	Crown 3	12C	0.011845	0.012137	1.1845	1.2137
6	sphere	Primary tip	tip	Primary	12C	0.011801	0.0120189	1.1801	1.20189
6	sphere	Primary base	base	Primary	12C	0.011781	0.0119057	1.1781	1.19057
6	sphere	Seminal tip	tip	Seminal	12C	0.0118018	0.0120664	1.18018	1.20664
6	sphere	Seminal base	base	Seminal	12C	0.0118947	0.0120129	1.18947	1.20129
6	sphere	Crown 1 tip	tip	Crown 1	12C	0.0123862	0.0120487	1.23862	1.20487
6	sphere	Crown 1 base	base	Crown 1	12C	0.011898	0.0121203	1.1898	1.21203
6	sphere	Crown 2 tip	tip	Crown 2	12C	0.0118505	0.0121392	1.18505	1.21392
6	sphere	Crown 2 base	base	Crown 2	12C	0.0118553	0.011985	1.18553	1.1985
6	sphere	Crown 3 tip	tip	Crown 3	12C	0.0118611	0.012236	1.18611	1.2236
7	sphere	Primary tip	tip	Primary	12C	0.0118915	0.0120665	1.18915	1.20665
7	sphere	Primary base	base	Primary	12C	0.0119878	0.0119052	1.19878	1.19052
7	sphere	Seminal tip	tip	Seminal	12C	0.0119032	0.0121941	1.19032	1.21941
7	sphere	Seminal base	base	Seminal	12C	0.0118578	0.0119918	1.18578	1.19918
7	sphere	Crown 1 tip	tip	Crown 1	12C	0.0117413	0.0120693	1.17413	1.20693
7	sphere	Crown 1 base	base	Crown 1	12C	0.0119293	0.0126094	1.19293	1.26094
7	sphere	Crown 2 tip	tip	Crown 2	12C	0.0119509	0.0121554	1.19509	1.21554
7	sphere	Crown 2 base	base	Crown 2	12C	NA	0.0120467	NA	1.20467
7	sphere	Crown 3 tip	tip	Crown 3	12C	0.0118952	0.0122199	1.18952	1.22199
8	sphere	Primary tip	tip	Primary	12C	NA	0.0122695	NA	1.22695
8	sphere	Primary base	base	Primary	12C	0.0120162	0.0119401	1.20162	1.19401
8	sphere	Seminal tip	tip	Seminal	12C	0.0119442	0.012217	1.19442	1.2217
8	sphere	Seminal base	base	Seminal	12C	0.011891	0.0121277	1.1891	1.21277
8	sphere	Crown 1 tip	tip	Crown 1	12C	0.0119604	0.0122353	1.19604	1.22353
8	sphere	Crown 1 base	base	Crown 1	12C	0.012005	0.012996	1.2005	1.2996
8	sphere	Crown 2 tip	tip	Crown 2	12C	0.0119977	0.0122862	1.19977	1.22862
8	sphere	Crown 2 base	base	Crown 2	12C	0.0118712	0.0121059	1.18711	1.21059
8	sphere	Crown 3 tip	tip	Crown 3	12C	0.0118792	0.0123486	1.18792	1.23486
5	rhizosphere	Bulk soil	soil	Bulk	12C	0.0116981	NA	1.16981	NA
6	rhizosphere	Bulk soil	soil	Bulk	12C	0.011784	NA	1.1784	NA
7	rhizosphere	Bulk soil	soil	Bulk	12C	0.0117175	NA	1.17175	NA
8	rhizosphere	Bulk soil	soil	Bulk	12C	0.01187	NA	1.187	NA
1	rhizosphere	Bulk soil	soil	Bulk	13C	0.0143321	NA	1.43321	NA
2	rhizosphere	Bulk soil	soil	Bulk	13C	0.0125798	NA	1.25798	NA
4	rhizosphere	Bulk soil	soil	Bulk	13C	0.0121819	NA	1.21819	NA

## Sheet: Fig3 posthoc stats
Figure	Group	diff	lwr	upr	p adj
3a	Crown 1 base-Bulk soil	8.52567	2.38041	14.6709	0.00180312
3a	Crown 1 tip-Bulk soil	17.3262	11.1809	23.4714	6.32839e-09
3a	Crown 2 base-Bulk soil	11.6762	5.5309	17.8214	1.62662e-05
3a	Crown 2 tip-Bulk soil	15.114	8.96869	21.2592	1.1909e-07
3a	Crown 3 tip-Bulk soil	12.0225	5.87719	18.1677	9.75126e-06
3a	Primary base-Bulk soil	2.49957	-3.64569	8.64483	0.920315
3a	Primary tip-Bulk soil	13.462	7.31675	19.6073	1.20434e-06
3a	Seminal base-Bulk soil	4.68302	-1.46224	10.8283	0.259396
3a	Seminal tip-Bulk soil	17.2703	11.125	23.4155	6.79921e-09
3a	Crown 1 tip-Crown 1 base	8.8005	3.11109	14.4899	0.00041859
3a	Crown 2 base-Crown 1 base	3.15049	-2.53891	8.8399	0.672889
3a	Crown 2 tip-Crown 1 base	6.58828	0.898879	12.2777	0.0137088
3a	Crown 3 tip-Crown 1 base	3.49679	-2.19262	9.18619	0.540464
3a	Primary base-Crown 1 base	-6.0261	-11.7155	-0.336695	0.0312238
3a	Primary tip-Crown 1 base	4.93634	-0.753061	10.6258	0.132322
3a	Seminal base-Crown 1 base	-3.84265	-9.53206	1.84676	0.412657
3a	Seminal tip-Crown 1 base	8.74462	3.05521	14.434	0.000458224
3a	Crown 2 base-Crown 1 tip	-5.65	-11.3394	0.0394033	0.0527651
3a	Crown 2 tip-Crown 1 tip	-2.21221	-7.90162	3.47719	0.938091
3a	Crown 3 tip-Crown 1 tip	-5.30371	-10.9931	0.385697	0.0835908
3a	Primary base-Crown 1 tip	-14.8266	-20.516	-9.13719	3.52297e-08
3a	Primary tip-Crown 1 tip	-3.86415	-9.55356	1.82525	0.405146
3a	Seminal base-Crown 1 tip	-12.6431	-18.3326	-6.95374	9.12934e-07
3a	Seminal tip-Crown 1 tip	-0.0558769	-5.74528	5.63353	1
3a	Crown 2 tip-Crown 2 base	3.43779	-2.25162	9.1272	0.563103
3a	Crown 3 tip-Crown 2 base	0.346293	-5.34311	6.0357	1
3a	Primary base-Crown 2 base	-9.17659	-14.866	-3.48719	0.000227514
3a	Primary tip-Crown 2 base	1.78585	-3.90356	7.47526	0.983674
3a	Seminal base-Crown 2 base	-6.99314	-12.6825	-1.30374	0.00740986
3a	Seminal tip-Crown 2 base	5.59413	-0.0952803	11.2835	0.0569224
3a	Crown 3 tip-Crown 2 tip	-3.0915	-8.7809	2.59791	0.694804
3a	Primary base-Crown 2 tip	-12.6144	-18.3038	-6.92498	9.54228e-07
3a	Primary tip-Crown 2 tip	-1.65194	-7.34135	4.03747	0.990417
3a	Seminal base-Crown 2 tip	-10.4309	-16.1203	-4.74153	2.989e-05
3a	Seminal tip-Crown 2 tip	2.15634	-3.53307	7.84574	0.946608
3a	Primary base-Crown 3 tip	-9.52289	-15.2123	-3.83348	0.000129735
3a	Primary tip-Crown 3 tip	1.43956	-4.24985	7.12896	0.996444
3a	Seminal base-Crown 3 tip	-7.33944	-13.0288	-1.65003	0.0043286
3a	Seminal tip-Crown 3 tip	5.24783	-0.441574	10.9372	0.0898216
3a	Primary tip-Primary base	10.9624	5.27304	16.6519	1.27492e-05
3a	Seminal base-Primary base	2.18345	-3.50595	7.87286	0.942581
3a	Seminal tip-Primary base	14.7707	9.08131	20.4601	3.81881e-08
3a	Seminal base-Primary tip	-8.77899	-14.4684	-3.08959	0.000433421
3a	Seminal tip-Primary tip	3.80827	-1.88113	9.49768	0.424793
3a	Seminal tip-Seminal base	12.5873	6.89786	18.2767	9.94901e-07
3b	Crown 1 tip-Crown 1 base	19.8957	7.27639	32.5149	0.000399051
3b	Crown 2 base-Crown 1 base	25.1199	12.5007	37.7392	1.09731e-05
3b	Crown 2 tip-Crown 1 base	12.6079	-0.0113931	25.2271	0.0503401
3b	Crown 3 tip-Crown 1 base	-1.48132	-14.1006	11.1379	0.999977
3b	Primary base-Crown 1 base	-40.6024	-53.2216	-27.9831	8.54034e-10
3b	Primary tip-Crown 1 base	-7.35551	-19.9748	5.26376	0.580724
3b	Seminal base-Crown 1 base	-31.3607	-43.9799	-18.7414	1.88144e-07
3b	Seminal tip-Crown 1 base	7.6711	-4.94816	20.2904	0.527652
3b	Crown 2 base-Crown 1 tip	5.22429	-7.39498	17.8435	0.890851
3b	Crown 2 tip-Crown 1 tip	-7.28779	-19.9071	5.33148	0.592156
3b	Crown 3 tip-Crown 1 tip	-21.377	-33.9962	-8.75771	0.000142786
3b	Primary base-Crown 1 tip	-60.498	-73.1173	-47.8788	7.91589e-14
3b	Primary tip-Crown 1 tip	-27.2512	-39.8704	-14.6319	2.64258e-06
3b	Seminal base-Crown 1 tip	-51.2563	-63.8756	-38.6371	4.13358e-12
3b	Seminal tip-Crown 1 tip	-12.2246	-24.8438	0.394708	0.0630728
3b	Crown 2 tip-Crown 2 base	-12.5121	-25.1313	0.107193	0.0532838
3b	Crown 3 tip-Crown 2 base	-26.6013	-39.2205	-13.982	4.06483e-06
3b	Primary base-Crown 2 base	-65.7223	-78.3416	-53.103	1.45439e-14
3b	Primary tip-Crown 2 base	-32.4754	-45.0947	-19.8562	9.42456e-08
3b	Seminal base-Crown 2 base	-56.4806	-69.0999	-43.8613	3.99458e-13
3b	Seminal tip-Crown 2 base	-17.4488	-30.0681	-4.82958	0.00216322
3b	Crown 3 tip-Crown 2 tip	-14.0892	-26.7085	-1.46993	0.0201901
3b	Primary base-Crown 2 tip	-53.2102	-65.8295	-40.591	1.68654e-12
3b	Primary tip-Crown 2 tip	-19.9634	-32.5826	-7.34411	0.000380728
3b	Seminal base-Crown 2 tip	-43.9685	-56.5878	-31.3493	1.4405e-10
3b	Seminal tip-Crown 2 tip	-4.93677	-17.556	7.68249	0.917639
3b	Primary base-Crown 3 tip	-39.121	-51.7403	-26.5018	1.92757e-09
3b	Primary tip-Crown 3 tip	-5.87419	-18.4935	6.74508	0.81397
3b	Seminal base-Crown 3 tip	-29.8793	-42.4986	-17.2601	4.79601e-07
3b	Seminal tip-Crown 3 tip	9.15242	-3.46684	21.7717	0.303616
3b	Primary tip-Primary base	33.2469	20.6276	45.8661	5.87968e-08
3b	Seminal base-Primary base	9.2417	-3.37756	21.861	0.292207
3b	Seminal tip-Primary base	48.2735	35.6542	60.8927	1.69184e-11
3b	Seminal base-Primary tip	-24.0052	-36.6244	-11.3859	2.33913e-05
3b	Seminal tip-Primary tip	15.0266	2.40734	27.6459	0.0110179
3b	Seminal tip-Seminal base	39.0318	26.4125	51.651	2.02573e-09

## Sheet: Fig4
Organism	SampleID	MDS1	MDS2	Root type	PET-based 11C level	Mass fraction of 13C in rhizosphere
Bacteria	S1	0.778936	0.264075	prim	medium	0.174826
Bacteria	S11	-0.129059	0.032403	cr1	low	0.0782999
Bacteria	S13	0.143866	-0.415163	cr2	medium	0.175192
Bacteria	S15	-0.236682	-0.067556	cr2	low	0.10151
Bacteria	S18	-0.877412	-0.0169717	cr3	high	0.13443
Bacteria	S20	0.397224	0.264039	prim	medium	0.0965316
Bacteria	S23	-0.251683	0.535276	prim	low	0.0365053
Bacteria	S25	0.879251	-0.0522126	sem	medium	0.145442
Bacteria	S27	-0.348358	0.217829	sem	low	0.0577885
Bacteria	S29	0.509035	-0.172723	cr1	medium	0.219786
Bacteria	S3	-0.156495	0.532939	prim	low	0.043158
Bacteria	S31	-0.341335	0.00984119	cr1	low	0.0767989
Bacteria	S33	0.327582	-0.410744	cr2	medium	0.160528
Bacteria	S35	-0.533536	-0.0108462	cr2	low	0.130003
Bacteria	S39	0.8071	0.157326	prim	medium	0.175522
Bacteria	S41	-0.103757	0.412185	prim	low	0.0427475
Bacteria	S43	0.714972	0.111784	sem	medium	0.190825
Bacteria	S45	-0.230858	0.184479	sem	low	0.0725527
Bacteria	S47	0.494995	-0.144154	cr1	medium	0.157922
Bacteria	S49	-0.294823	-0.177399	cr1	low	0.124306
Bacteria	S5	0.598865	0.133868	sem	medium	0.226648
Bacteria	S51	0.472415	-0.640851	cr2	medium	0.158415
Bacteria	S54	-0.576014	-0.424664	cr2	low	0.154968
Bacteria	S57	-1.09531	-0.447786	cr3	high	0.104234
Bacteria	S59	0.269025	0.306395	prim	medium	0.143726
Bacteria	S61	-0.378102	0.417061	prim	low	0.029697
Bacteria	S63	0.63118	-0.0630198	sem	medium	0.180022
Bacteria	S65	-0.552798	0.38228	sem	low	0.0473614
Bacteria	S68	0.547243	-0.189334	cr1	medium	0.182463
Bacteria	S7	-0.174856	0.258408	sem	low	0.0617432
Bacteria	S70	-0.388154	-0.159443	cr1	low	0.113747
Bacteria	S72	0.0627705	-0.518131	cr2	medium	0.162547
Bacteria	S74	-0.5346	0.067853	cr2	low	0.132691
Bacteria	S76	-0.960909	-0.23433	cr3	high	0.17492
Bacteria	S9	0.530278	-0.142713	cr1	medium	0.185001
Fungi	S150	-0.570164	-0.622528	prim	medium	0.174826
Fungi	S152	0.766201	-0.170283	prim	low	0.043158
Fungi	S154	-0.600404	-0.0472455	sem	medium	0.226648
Fungi	S156	0.849679	-0.357922	sem	low	0.0617432
Fungi	S160	0.251103	0.00884252	cr1	low	0.0782999
Fungi	S162	-0.74918	0.260171	cr2	medium	0.175192
Fungi	S164	0.468602	0.0749652	cr2	low	0.10151
Fungi	S166	-0.114076	0.292457	cr3	high	0.13443
Fungi	S168	-0.99878	-0.315466	prim	medium	0.0965316
Fungi	S170	0.979646	-0.276057	prim	low	0.0365053
Fungi	S172	-0.791773	-0.295683	sem	medium	0.145442
Fungi	S174	0.861526	-0.287533	sem	low	0.0577885
Fungi	S176	-0.847016	-0.569273	cr1	medium	0.219786
Fungi	S178	-0.695051	0.903207	cr1	low	0.0767989
Fungi	S182	0.388898	-0.0973963	cr2	low	0.130003
Fungi	S184	0.24917	0.645364	cr3	high	0.119439
Fungi	S186	-1.15301	-0.160192	prim	medium	0.175522
Fungi	S188	0.811357	-0.133254	prim	low	0.0427475
Fungi	S191	-1.04535	0.736783	sem	medium	0.190825
Fungi	S193	0.586973	-0.180615	sem	low	0.0725527
Fungi	S197	0.29776	0.21779	cr1	low	0.124306
Fungi	S199	-0.128387	0.6163	cr2	medium	0.158415
Fungi	S202	0.417528	0.912699	cr2	low	0.154968
Fungi	S205	0.794137	0.616199	cr3	high	0.104234
Fungi	S207	-0.88748	-0.83465	prim	medium	0.143726
Fungi	S209	0.741475	-0.321784	prim	low	0.029697
Fungi	S211	-0.816406	0.0285042	sem	medium	0.180022
Fungi	S213	0.519648	-0.211614	sem	low	0.0473614
Fungi	S218	0.288436	-0.227711	cr1	low	0.113747
Fungi	S220	-0.259528	0.073682	cr2	medium	0.162547
Fungi	S222	0.384464	-0.277759	cr2	low	0.132691
Cercozoa	Sample01_heavy7	-0.424851	-0.158246	prim	medium	0.174826
Cercozoa	Sample02_heavy6	0.0327462	-0.584851	prim	low	0.043158
Cercozoa	Sample03_heavy7	-0.729051	0.0562103	sem	medium	0.226648
Cercozoa	Sample04_heavy7	0.42952	0.0099906	sem	low	0.0617432
Cercozoa	Sample05_heavy7	0.214822	-0.560789	cr1	medium	0.185001
Cercozoa	Sample06_heavy7	0.216324	0.0850515	cr1	low	0.0782999
Cercozoa	Sample07_heavy7	-0.35195	0.0637062	cr2	medium	0.175192
Cercozoa	Sample08_heavy8	0.16845	-0.203241	cr2	low	0.10151
Cercozoa	Sample09_heavy6	0.49774	-0.227147	cr3	high	0.13443
Cercozoa	Sample13_heavy7	-0.539685	-0.267248	prim	medium	0.0965316
Cercozoa	Sample14_heavy6	0.116074	-0.0915789	prim	low	0.0365053
Cercozoa	Sample15_heavy7	-0.335263	-0.352388	sem	medium	0.145442
Cercozoa	Sample16_heavy7	0.270415	0.172514	sem	low	0.0577885
Cercozoa	Sample17_heavy7	-0.335166	0.00573449	cr1	medium	0.219786
Cercozoa	Sample18_heavy6	0.360365	0.126283	cr1	low	0.0767989
Cercozoa	Sample19_heavy7	-0.11501	0.103704	cr2	medium	0.160528
Cercozoa	Sample20_heavy8	0.466422	-0.0813506	cr2	low	0.130003
Cercozoa	Sample21_heavy6	0.317823	0.836123	cr3	high	0.119439
Cercozoa	Sample25_heavy7	-0.27877	-0.349816	prim	medium	0.175522
Cercozoa	Sample26_heavy6	0.152387	-0.271173	prim	low	0.0427475
Cercozoa	Sample27_heavy7	-0.400831	-0.202328	sem	medium	0.190825
Cercozoa	Sample28_heavy7	0.16274	0.0220808	sem	low	0.0725527
Cercozoa	Sample29_heavy7	-0.38109	0.105324	cr1	medium	0.157922
Cercozoa	Sample30_heavy7	0.318741	-0.0323325	cr1	low	0.124306
Cercozoa	Sample31_heavy5	-0.0906547	0.344466	cr2	medium	0.158415
Cercozoa	Sample32_heavy7	0.630739	-0.0618995	cr2	low	0.154968
Cercozoa	Sample33_heavy7	0.433481	0.239632	cr3	high	0.104234
Cercozoa	Sample37_heavy6	-0.70118	-0.0715371	prim	medium	0.143726
Cercozoa	Sample38_heavy6	0.193926	0.350461	prim	low	0.029697
Cercozoa	Sample39_heavy7	-0.567285	0.354134	sem	medium	0.180022
Cercozoa	Sample40_heavy7	0.465645	0.0721772	sem	low	0.0473614
Cercozoa	Sample41_heavy7	-0.788129	0.151098	cr1	medium	0.182463
Cercozoa	Sample42_heavy6	0.219122	-0.0250307	cr1	low	0.113747
Cercozoa	Sample43_heavy5	-0.610108	0.422294	cr2	medium	0.162547
Cercozoa	Sample44_heavy7	0.490553	-0.165566	cr2	low	0.132691
Cercozoa	Sample45_heavy7	0.490989	0.185536	cr3	high	0.17492

## Sheet: Fig5, S13
Method	Group	Genus_ASV	Class_Genus_ASV_no	Class	Genus	ASV	X13C_label_cat	Origin.x	newcol	abundance	weightedlog2fc
X13C_label_cat	Bacteria	Actinocorallia _ 8687cc49cdac1adda44effe1e7a18e13	Actinobacteria - Actinocorallia ASV 1	Actinobacteria	Actinocorallia	8687cc49cdac1adda44effe1e7a18e13	Category 1	NA	463.469	175	2.64839
X13C_label_cat	Bacteria	Allorhizobium-Neorhizobium-Pararhizobium-Rhizobium _ 763c06517d553b54859de56cf7ad2ad6	Alphaproteobacteria - Allorhizobium-Neorhizobium-Pararhizobium-Rhizobium ASV 1	Alphaproteobacteria	Allorhizobium-Neorhizobium-Pararhizobium-Rhizobium	763c06517d553b54859de56cf7ad2ad6	Category 2	NA	570.392	95	6.00413
X13C_label_cat	Bacteria	Allorhizobium-Neorhizobium-Pararhizobium-Rhizobium _ 763c06517d553b54859de56cf7ad2ad6	Alphaproteobacteria - Allorhizobium-Neorhizobium-Pararhizobium-Rhizobium ASV 1	Alphaproteobacteria	Allorhizobium-Neorhizobium-Pararhizobium-Rhizobium	763c06517d553b54859de56cf7ad2ad6	Category 4	NA	1125.45	170	6.62031
X13C_label_cat	Bacteria	Arcticibacter _ 8e047008590c9075a28b53cf70241295	Bacteroidia - Arcticibacter ASV 1	Bacteroidia	Arcticibacter	8e047008590c9075a28b53cf70241295	Category 3	NA	9126.73	3138	2.90845
X13C_label_cat	Bacteria	Arcticibacter _ 8e047008590c9075a28b53cf70241295	Bacteroidia - Arcticibacter ASV 1	Bacteroidia	Arcticibacter	8e047008590c9075a28b53cf70241295	Category 4	NA	692.604	117	5.91969
X13C_label_cat	Bacteria	Bdellovibrio _ 926d4fb34045d212b1a619c3fe8efbf8	Bdellovibrionia - Bdellovibrio ASV 1	Bdellovibrionia	Bdellovibrio	926d4fb34045d212b1a619c3fe8efbf8	Category 2	NA	839.354	127	6.60909
X13C_label_cat	Bacteria	Burkholderia-Caballeronia-Paraburkholderia _ 3648aa14c3b712ade5f328ee7cd2f155	Gammaproteobacteria - Burkholderia-Caballeronia-Paraburkholderia ASV 1	Gammaproteobacteria	Burkholderia-Caballeronia-Paraburkholderia	3648aa14c3b712ade5f328ee7cd2f155	Category 1	NA	21459.2	5163	4.15634
X13C_label_cat	Bacteria	Caulobacter _ f66df1898b46126275f1585978e60df0	Alphaproteobacteria - Caulobacter ASV 1	Alphaproteobacteria	Caulobacter	f66df1898b46126275f1585978e60df0	Category 2	NA	339.002	62	5.46778
X13C_label_cat	Bacteria	Cohnella _ e53b02186ce42d342e45f696b5e331de	Bacilli - Cohnella ASV 1	Bacilli	Cohnella	e53b02186ce42d342e45f696b5e331de	Category 4	NA	3251.45	406	8.00849
X13C_label_cat	Bacteria	Devosia _ 0a81b0dfa1ad726269dd9f42f6cb6028	Alphaproteobacteria - Devosia ASV 1	Alphaproteobacteria	Devosia	0a81b0dfa1ad726269dd9f42f6cb6028	Category 2	NA	400.798	70	5.72568
X13C_label_cat	Bacteria	Massilia _ 32d6f751685613abce9e5cf8b25387ae	Gammaproteobacteria - Massilia ASV 1	Gammaproteobacteria	Massilia	32d6f751685613abce9e5cf8b25387ae	Category 1	NA	13521.9	5608	2.41117
X13C_label_cat	Bacteria	Methylotenera _ a449fa7f00650d7eeafd9edbbf97af5a	Gammaproteobacteria - Methylotenera ASV 1	Gammaproteobacteria	Methylotenera	a449fa7f00650d7eeafd9edbbf97af5a	Category 4	NA	292.031	58	5.03502
X13C_label_cat	Bacteria	Paenibacillus _ 4617c5b6a503cd79d0eed1fbb00dc483	Bacilli - Paenibacillus ASV 1	Bacilli	Paenibacillus	4617c5b6a503cd79d0eed1fbb00dc483	Category 4	NA	2306.6	313	7.36934
X13C_label_cat	Bacteria	Paenibacillus _ 481449a116937379a9fc2c653df1a477	Bacilli - Paenibacillus ASV 2	Bacilli	Paenibacillus	481449a116937379a9fc2c653df1a477	Category 1	NA	1565.75	520	3.01107
X13C_label_cat	Bacteria	Paenibacillus _ 481449a116937379a9fc2c653df1a477	Bacilli - Paenibacillus ASV 2	Bacilli	Paenibacillus	481449a116937379a9fc2c653df1a477	Category 4	NA	864.988	138	6.26803
X13C_label_cat	Bacteria	Paenibacillus _ 49932436723bb7039623f7b41e9e4f60	Bacilli - Paenibacillus ASV 3	Bacilli	Paenibacillus	49932436723bb7039623f7b41e9e4f60	Category 2	NA	4279.35	1880	2.27625
X13C_label_cat	Bacteria	Paenibacillus _ 49932436723bb7039623f7b41e9e4f60	Bacilli - Paenibacillus ASV 3	Bacilli	Paenibacillus	49932436723bb7039623f7b41e9e4f60	Category 3	NA	15279.7	6398	2.3882
X13C_label_cat	Bacteria	Paenibacillus _ 49932436723bb7039623f7b41e9e4f60	Bacilli - Paenibacillus ASV 3	Bacilli	Paenibacillus	49932436723bb7039623f7b41e9e4f60	Category 4	NA	16451.2	6031	2.72777
X13C_label_cat	Bacteria	Paenibacillus _ 7b97131960b5384e1f00f44e599595f6	Bacilli - Paenibacillus ASV 4	Bacilli	Paenibacillus	7b97131960b5384e1f00f44e599595f6	Category 4	NA	1286.76	190	6.77242
X13C_label_cat	Bacteria	Paenibacillus _ 9b4c243ac368fba80442fa3df5571aa5	Bacilli - Paenibacillus ASV 5	Bacilli	Paenibacillus	9b4c243ac368fba80442fa3df5571aa5	Category 3	NA	7662.1	2073	3.69614
X13C_label_cat	Bacteria	Paenibacillus _ a81318f2b6fc3b9eeb911057383b4be0	Bacilli - Paenibacillus ASV 6	Bacilli	Paenibacillus	a81318f2b6fc3b9eeb911057383b4be0	Category 4	NA	1373.34	200	6.86672
X13C_label_cat	Bacteria	Paenibacillus _ a91d966ea1e93fc80e806ffd96a8ea5c	Bacilli - Paenibacillus ASV 7	Bacilli	Paenibacillus	a91d966ea1e93fc80e806ffd96a8ea5c	Category 3	NA	1598.81	684	2.33745
X13C_label_cat	Bacteria	Paenibacillus _ b5d0821c7524008340ea6afd6e5a15d5	Bacilli - Paenibacillus ASV 8	Bacilli	Paenibacillus	b5d0821c7524008340ea6afd6e5a15d5	Category 3	NA	8837.5	3266	2.70591
X13C_label_cat	Bacteria	Paenibacillus _ c37e7e03a26fbfce94680b5fe323d0d7	Bacilli - Paenibacillus ASV 9	Bacilli	Paenibacillus	c37e7e03a26fbfce94680b5fe323d0d7	Category 2	NA	2916.41	1282	2.27489
X13C_label_cat	Bacteria	Paenibacillus _ c37e7e03a26fbfce94680b5fe323d0d7	Bacilli - Paenibacillus ASV 9	Bacilli	Paenibacillus	c37e7e03a26fbfce94680b5fe323d0d7	Category 3	NA	6461.71	3311	1.95159
X13C_label_cat	Bacteria	Pontibacter _ 6e60bc30ea4fa4f9a6301f3b28c736d4	Bacteroidia - Pontibacter ASV 1	Bacteroidia	Pontibacter	6e60bc30ea4fa4f9a6301f3b28c736d4	Category 4	NA	5644.82	658	8.57876
X13C_label_cat	Bacteria	Pontibacter _ 8ddcb53886caff48487c48361cbfa8dd	Bacteroidia - Pontibacter ASV 2	Bacteroidia	Pontibacter	8ddcb53886caff48487c48361cbfa8dd	Category 4	NA	6217.9	2543	2.4451
X13C_label_cat	Bacteria	possiblegenus04 _ 4afd52d196c7011c7f0a305dead57c95	Fibrobacteria - possiblegenus04 ASV 1	Fibrobacteria	possiblegenus04	4afd52d196c7011c7f0a305dead57c95	Category 1	NA	1411.73	282	5.00615
X13C_label_cat	Bacteria	possiblegenus04 _ ae4adb8db9d8b5968903c251ccf4eb7e	Fibrobacteria - possiblegenus04 ASV 2	Fibrobacteria	possiblegenus04	ae4adb8db9d8b5968903c251ccf4eb7e	Category 1	NA	7611.48	1922	3.96019
X13C_label_cat	Bacteria	Pseudomonas _ 9af3467db68cf6063627304cecd46a65	Gammaproteobacteria - Pseudomonas ASV 1	Gammaproteobacteria	Pseudomonas	9af3467db68cf6063627304cecd46a65	Category 1	NA	1746.18	445	3.92399
X13C_label_cat	Bacteria	Pseudomonas _ 9af3467db68cf6063627304cecd46a65	Gammaproteobacteria - Pseudomonas ASV 1	Gammaproteobacteria	Pseudomonas	9af3467db68cf6063627304cecd46a65	Category 2	NA	24404.6	5224	4.67162
X13C_label_cat	Bacteria	Rhodopseudomonas _ ee222d8f6e9c4915b7b361cd27c2bd8b	Alphaproteobacteria - Rhodopseudomonas ASV 1	Alphaproteobacteria	Rhodopseudomonas	ee222d8f6e9c4915b7b361cd27c2bd8b	Category 4	NA	197.937	43	4.60319
X13C_label_cat	Bacteria	Sphingobium _ e7c8a8c0878db1c36093da07ce41ea46	Alphaproteobacteria - Sphingobium ASV 1	Alphaproteobacteria	Sphingobium	e7c8a8c0878db1c36093da07ce41ea46	Category 1	NA	747.814	292	2.56101
X13C_label_cat	Bacteria	unidentified Comamonadaceae _ 2a667cf8a2385f640be53aac3789bd8d	Gammaproteobacteria - unidentified Comamonadaceae ASV 1	Gammaproteobacteria	unidentified Comamonadaceae	2a667cf8a2385f640be53aac3789bd8d	Category 1	NA	55341.8	18730	2.95471
X13C_label_cat	Bacteria	unidentified Intrasporangiaceae _ f754fa223609d6146cbe702db3092697	Actinobacteria - unidentified Intrasporangiaceae ASV 1	Actinobacteria	unidentified Intrasporangiaceae	f754fa223609d6146cbe702db3092697	Category 1	NA	961.512	136	7.06994
X13C_label_cat	Bacteria	unidentified Opitutaceae _ 101ab1c0cf819a3e48e09b3356bb6f3d	Verrucomicrobiae - unidentified Opitutaceae ASV 1	Verrucomicrobiae	unidentified Opitutaceae	101ab1c0cf819a3e48e09b3356bb6f3d	Category 1	NA	4786.17	1449	3.30309
X13C_label_cat	Bacteria	unidentified Opitutaceae _ 101ab1c0cf819a3e48e09b3356bb6f3d	Verrucomicrobiae - unidentified Opitutaceae ASV 1	Verrucomicrobiae	unidentified Opitutaceae	101ab1c0cf819a3e48e09b3356bb6f3d	Category 2	NA	3649.37	905	4.03245
X13C_label_cat	Bacteria	unidentified Opitutaceae _ 101ab1c0cf819a3e48e09b3356bb6f3d	Verrucomicrobiae - unidentified Opitutaceae ASV 1	Verrucomicrobiae	unidentified Opitutaceae	101ab1c0cf819a3e48e09b3356bb6f3d	Category 3	NA	3061.34	1113	2.75053
X13C_label_cat	Bacteria	unidentified Opitutaceae _ d714ae57f0d3bd2c307b246d04d92d6a	Verrucomicrobiae - unidentified Opitutaceae ASV 2	Verrucomicrobiae	unidentified Opitutaceae	d714ae57f0d3bd2c307b246d04d92d6a	Category 2	NA	1807.44	234	7.7241
X13C_label_cat	Bacteria	unidentified Oxalobacteraceae _ 23027d9bc34d8bac8d29ccf3351320c2	Gammaproteobacteria - unidentified Oxalobacteraceae ASV 1	Gammaproteobacteria	unidentified Oxalobacteraceae	23027d9bc34d8bac8d29ccf3351320c2	Category 1	NA	8394.11	838	10.0168
X13C_label_cat	Bacteria	unidentified Oxalobacteraceae _ c3357091b1eb1426ead2803433360b07	Gammaproteobacteria - unidentified Oxalobacteraceae ASV 2	Gammaproteobacteria	unidentified Oxalobacteraceae	c3357091b1eb1426ead2803433360b07	Category 1	NA	19158.4	8220	2.33071
X13C_label_cat	Bacteria	unidentified Sphingobacteriaceae _ 57534122b65b3942bd7294443b3e17bc	Bacteroidia - unidentified Sphingobacteriaceae ASV 1	Bacteroidia	unidentified Sphingobacteriaceae	57534122b65b3942bd7294443b3e17bc	Category 2	NA	1462.61	314	4.658
X13C_label_cat	Bacteria	Vampirovibrio _ 7426f3f8ac84a3fbe49195235525868d	Vampirivibrionia - Vampirovibrio ASV 1	Vampirivibrionia	Vampirovibrio	7426f3f8ac84a3fbe49195235525868d	Category 1	NA	11051.3	2203	5.01649
X13C_label_cat	Fungi	Fusarium _ 1accdd36a24a2a905cb2c1c51614eb1d	Sordariomycetes - Fusarium ASV 1	Sordariomycetes	Fusarium	1accdd36a24a2a905cb2c1c51614eb1d	Category 4	NA	1441.38	71	20.3012
X13C_label_cat	Fungi	Fusarium _ 1b0fd2ff13219a3e40679145c6684381	Sordariomycetes - Fusarium ASV 2	Sordariomycetes	Fusarium	1b0fd2ff13219a3e40679145c6684381	Category 4	NA	21133	903	23.4031
X13C_label_cat	Fungi	Fusarium _ 22359e562c95e26c7034089a9a01f974	Sordariomycetes - Fusarium ASV 3	Sordariomycetes	Fusarium	22359e562c95e26c7034089a9a01f974	Category 4	NA	3132.51	147	21.3096
X13C_label_cat	Fungi	Fusarium _ 2302db20095634e0dfd6889a12da8221	Sordariomycetes - Fusarium ASV 4	Sordariomycetes	Fusarium	2302db20095634e0dfd6889a12da8221	Category 3	NA	4967.62	1899	2.61591
X13C_label_cat	Fungi	Fusarium _ 74887f824292a98cb1515956540f16c6	Sordariomycetes - Fusarium ASV 5	Sordariomycetes	Fusarium	74887f824292a98cb1515956540f16c6	Category 4	NA	117617	4360	26.9764
X13C_label_cat	Fungi	Fusarium _ 907e2d5e454cf78f664c37e5f03ebc57	Sordariomycetes - Fusarium ASV 6	Sordariomycetes	Fusarium	907e2d5e454cf78f664c37e5f03ebc57	Category 4	NA	1575.95	74	21.2967
X13C_label_cat	Fungi	Fusarium _ a9945e96b20bad728a7b5593bea0982a	Sordariomycetes - Fusarium ASV 7	Sordariomycetes	Fusarium	a9945e96b20bad728a7b5593bea0982a	Category 4	NA	30722	1219	25.2026
X13C_label_cat	Fungi	Fusarium _ c6865310ee4c755f5032dde1a37337be	Sordariomycetes - Fusarium ASV 8	Sordariomycetes	Fusarium	c6865310ee4c755f5032dde1a37337be	Category 4	NA	6549.73	305	21.4745
X13C_label_cat	Fungi	Fusarium _ e8e89e38ec40ce99170ad900c218c078	Sordariomycetes - Fusarium ASV 9	Sordariomycetes	Fusarium	e8e89e38ec40ce99170ad900c218c078	Category 4	NA	471277	17567	26.8274
X13C_label_cat	Fungi	Fusicolla _ 798a8fe9a25c398911514945d4cbf7f3	Sordariomycetes - Fusicolla ASV 1	Sordariomycetes	Fusicolla	798a8fe9a25c398911514945d4cbf7f3	Category 3	NA	60768.1	16159	3.76063
X13C_label_cat	Fungi	Metacordyceps _ a0ca3376dce5c2bd2ac4b07032ae7631	Sordariomycetes - Metacordyceps ASV 1	Sordariomycetes	Metacordyceps	a0ca3376dce5c2bd2ac4b07032ae7631	Category 4	NA	1195.84	185	6.464
X13C_label_cat	Fungi	Penicillium _ 7dc4fc3f0eabd4c587a62e6311703fcb	Eurotiomycetes - Penicillium ASV 1	Eurotiomycetes	Penicillium	7dc4fc3f0eabd4c587a62e6311703fcb	Category 4	NA	53750.3	2073	25.9287
X13C_label_cat	Fungi	Rhodotorula _ 83ac6a1604c23563db1c9781aad068ca	Microbotryomycetes - Rhodotorula ASV 1	Microbotryomycetes	Rhodotorula	83ac6a1604c23563db1c9781aad068ca	Category 4	NA	711.096	94	7.56486
X13C_label_cat	Fungi	Scytalidium _ 690dae6232c64886c499900f75c9f388	Leotiomycetes - Scytalidium ASV 1	Leotiomycetes	Scytalidium	690dae6232c64886c499900f75c9f388	Category 4	NA	737.109	91	8.1001
X13C_label_cat	Fungi	Talaromyces _ b8da529bdb2ee550161ee4d5670d53ac	Eurotiomycetes - Talaromyces ASV 1	Eurotiomycetes	Talaromyces	b8da529bdb2ee550161ee4d5670d53ac	Category 3	NA	1289.37	830	1.55346
X13C_label_cat	Fungi	Thelonectria _ 6fc2a5a1298734c1a29ec5e4c781f825	Sordariomycetes - Thelonectria ASV 1	Sordariomycetes	Thelonectria	6fc2a5a1298734c1a29ec5e4c781f825	Category 4	NA	1349.61	64	21.0876
X13C_label_cat	Fungi	Trichoderma _ 92ed54244833db962f6bc14122c31364	Sordariomycetes - Trichoderma ASV 1	Sordariomycetes	Trichoderma	92ed54244833db962f6bc14122c31364	Category 4	NA	4338.89	204	21.2691
X13C_label_cat	Fungi	Trichoderma _ dba491f968f41369d0f8f1e7bab61f12	Sordariomycetes - Trichoderma ASV 2	Sordariomycetes	Trichoderma	dba491f968f41369d0f8f1e7bab61f12	Category 3	NA	9663.21	2443	3.95547
X13C_label_cat	Fungi	unidentified Lobulomycetales _ 17d0c69d56075b2310ff973ef025aa09	Lobulomycetes - unidentified Lobulomycetales ASV 1	Lobulomycetes	unidentified Lobulomycetales	17d0c69d56075b2310ff973ef025aa09	Category 1	NA	369904	299679	1.23433
X13C_label_cat	Fungi	unidentified Lobulomycetales _ 17d0c69d56075b2310ff973ef025aa09	Lobulomycetes - unidentified Lobulomycetales ASV 1	Lobulomycetes	unidentified Lobulomycetales	17d0c69d56075b2310ff973ef025aa09	Category 2	NA	453756	223227	2.03271
X13C_label_cat	Fungi	unidentified Lobulomycetales _ 17d0c69d56075b2310ff973ef025aa09	Lobulomycetes - unidentified Lobulomycetales ASV 1	Lobulomycetes	unidentified Lobulomycetales	17d0c69d56075b2310ff973ef025aa09	Category 3	NA	318786	168218	1.89508
X13C_label_cat	Fungi	unidentified Lobulomycetales _ 1c78e7113ea5d7a8a88e797b28ed3a0f	Lobulomycetes - unidentified Lobulomycetales ASV 2	Lobulomycetes	unidentified Lobulomycetales	1c78e7113ea5d7a8a88e797b28ed3a0f	Category 1	NA	4389.29	3556	1.23433
X13C_label_cat	Fungi	unidentified Lobulomycetales _ 4f53d005bacc7dbf3616f71866c287e7	Lobulomycetes - unidentified Lobulomycetales ASV 3	Lobulomycetes	unidentified Lobulomycetales	4f53d005bacc7dbf3616f71866c287e7	Category 1	NA	5335.36	4435	1.20301
X13C_label_cat	Fungi	unidentified Pseudeurotiaceae _ 255db16b6d04871b4a2a0523c29a5c3c	Leotiomycetes - unidentified Pseudeurotiaceae ASV 1	Leotiomycetes	unidentified Pseudeurotiaceae	255db16b6d04871b4a2a0523c29a5c3c	Category 3	NA	1239.46	471	2.63155
X13C_label_cat	Fungi	unidentified Spizellomycetales _ de72fa4b4a31fb45a4e4dcd65efe64b0	Spizellomycetes - unidentified Spizellomycetales ASV 1	Spizellomycetes	unidentified Spizellomycetales	de72fa4b4a31fb45a4e4dcd65efe64b0	Category 1	NA	169.113	64	2.64238
X13C_label_cat	Fungi	Ustilago _ 2fdb318cfdd3870676651880e2df0dee	Ustilaginomycetes - Ustilago ASV 1	Ustilaginomycetes	Ustilago	2fdb318cfdd3870676651880e2df0dee	Category 2	NA	719.016	433	1.66054
X13C_label_cat	Protists	Cercomonas _ Otu00023	Cercomonadida - Cercomonas OTU 1	Cercomonadida	Cercomonas	Otu00023	Category 1	NA	4428.65	928	4.77225
X13C_label_cat	Protists	Cercomonas _ Otu00160	Cercomonadida - Cercomonas OTU 2	Cercomonadida	Cercomonas	Otu00160	Category 1	NA	321.739	70	4.59627
X13C_label_cat	Protists	Cercomonas _ Otu00160	Cercomonadida - Cercomonas OTU 2	Cercomonadida	Cercomonas	Otu00160	Category 2	NA	2721.5	752	3.61902
X13C_label_cat	Protists	Cercomonas _ Otu00209	Cercomonadida - Cercomonas OTU 3	Cercomonadida	Cercomonas	Otu00209	Category 1	NA	303.258	68	4.45968
X13C_label_cat	Protists	Cercomonas _ Otu00209	Cercomonadida - Cercomonas OTU 3	Cercomonadida	Cercomonas	Otu00209	Category 2	NA	2329.37	513	4.54068
X13C_label_cat	Protists	Cercomonas _ Otu00280	Cercomonadida - Cercomonas OTU 4	Cercomonadida	Cercomonas	Otu00280	Category 1	NA	151.707	42	3.61207
X13C_label_cat	Protists	Eocercomonas _ Otu00060	Cercomonadida - Eocercomonas OTU 1	Cercomonadida	Eocercomonas	Otu00060	Category 4	NA	405.81	155	2.61813
X13C_label_cat	Protists	Group-Te _ Otu00083	Glissomonadida - Group-Te OTU 1	Glissomonadida	Group-Te	Otu00083	Category 4	NA	632.158	186	3.3987
X13C_label_cat	Protists	Group-Te _ Otu00133	Glissomonadida - Group-Te OTU 2	Glissomonadida	Group-Te	Otu00133	Category 3	NA	259.794	132	1.96814
X13C_label_cat	Protists	Group-Te _ Otu00195	Glissomonadida - Group-Te OTU 3	Glissomonadida	Group-Te	Otu00195	Category 4	NA	1973.43	270	7.30901
X13C_label_cat	Protists	Group-Te _ Otu00222	Glissomonadida - Group-Te OTU 4	Glissomonadida	Group-Te	Otu00222	Category 2	NA	1172.28	312	3.7573
X13C_label_cat	Protists	Limnofila _ Otu00147	Limnofilida - Limnofila OTU 1	Limnofilida	Limnofila	Otu00147	Category 3	NA	443.567	169	2.62466
X13C_label_cat	Protists	Mesofila _ Otu00197	Cryptofilida - Mesofila OTU 1	Cryptofilida	Mesofila	Otu00197	Category 1	NA	278.336	64	4.349
X13C_label_cat	Protists	Mollimonas _ Otu00186	Glissomonadida - Mollimonas OTU 1	Glissomonadida	Mollimonas	Otu00186	Category 3	NA	386.555	128	3.01996
X13C_label_cat	Protists	Paracercomonas _ Otu00057	Cercomonadida - Paracercomonas OTU 1	Cercomonadida	Paracercomonas	Otu00057	Category 3	NA	2916.12	958	3.04397
X13C_label_cat	Protists	Paracercomonas _ Otu00057	Cercomonadida - Paracercomonas OTU 1	Cercomonadida	Paracercomonas	Otu00057	Category 4	NA	1377.51	388	3.55028
X13C_label_cat	Protists	Paracercomonas _ Otu00085	Cercomonadida - Paracercomonas OTU 2	Cercomonadida	Paracercomonas	Otu00085	Category 2	NA	393.285	88	4.46915
X13C_label_cat	Protists	Paracercomonas _ Otu00085	Cercomonadida - Paracercomonas OTU 2	Cercomonadida	Paracercomonas	Otu00085	Category 3	NA	1110.87	272	4.08408
X13C_label_cat	Protists	Paracercomonas _ Otu00085	Cercomonadida - Paracercomonas OTU 2	Cercomonadida	Paracercomonas	Otu00085	Category 4	NA	425.072	87	4.88588
X13C_label_cat	Protists	Paracercomonas _ Otu00283	Cercomonadida - Paracercomonas OTU 3	Cercomonadida	Paracercomonas	Otu00283	Category 4	NA	256.516	56	4.58064
X13C_label_cat	Protists	Sandona _ Otu00006	Glissomonadida - Sandona OTU 1	Glissomonadida	Sandona	Otu00006	Category 4	NA	2529.52	920	2.74948
X13C_label_cat	Protists	Sandona _ Otu00112	Glissomonadida - Sandona OTU 2	Glissomonadida	Sandona	Otu00112	Category 1	NA	1771.99	529	3.34969
X13C_label_cat	Protists	Sandona _ Otu00259	Glissomonadida - Sandona OTU 3	Glissomonadida	Sandona	Otu00259	Category 1	NA	613.031	246	2.492
X13C_label_cat	Protists	Sandona _ Otu00359	Glissomonadida - Sandona OTU 4	Glissomonadida	Sandona	Otu00359	Category 4	NA	932.309	149	6.25711
X13C_label_cat	Protists	Thaumatomonas _ Otu00142	Thaumatomonadida - Thaumatomonas OTU 1	Thaumatomonadida	Thaumatomonas	Otu00142	Category 1	NA	514.247	136	3.78123
X13C_label_cat	Protists	unidentified Allapsidae _ Otu00016	Glissomonadida - unidentified Allapsidae OTU 1	Glissomonadida	unidentified Allapsidae	Otu00016	Category 4	NA	2361.73	839	2.81494
X13C_label_cat	Protists	unidentified Allapsidae _ Otu00039	Glissomonadida - unidentified Allapsidae OTU 2	Glissomonadida	unidentified Allapsidae	Otu00039	Category 2	NA	31771.7	6647	4.77986
X13C_label_cat	Protists	unidentified Allapsidae _ Otu00039	Glissomonadida - unidentified Allapsidae OTU 2	Glissomonadida	unidentified Allapsidae	Otu00039	Category 3	NA	7694.27	2461	3.12648
X13C_label_cat	Protists	unidentified Allapsidae _ Otu00039	Glissomonadida - unidentified Allapsidae OTU 2	Glissomonadida	unidentified Allapsidae	Otu00039	Category 4	NA	524.749	172	3.05087
X13C_label_cat	Protists	unidentified Allapsidae _ Otu00251	Glissomonadida - unidentified Allapsidae OTU 3	Glissomonadida	unidentified Allapsidae	Otu00251	Category 2	NA	1212.98	262	4.6297
X13C_label_cat	Protists	unidentified Allapsidae _ Otu00261	Glissomonadida - unidentified Allapsidae OTU 4	Glissomonadida	unidentified Allapsidae	Otu00261	Category 4	NA	169.981	40	4.24952
X13C_label_cat	Protists	unidentified Allapsidae _ Otu00337	Glissomonadida - unidentified Allapsidae OTU 5	Glissomonadida	unidentified Allapsidae	Otu00337	Category 2	NA	561.931	104	5.40319
X13C_label_cat	Protists	unidentified Glissomonadida_Clade-Y _ Otu00038	Glissomonadida - unidentified Glissomonadida Clade-Y OTU 1	Glissomonadida	unidentified Glissomonadida Clade-Y	Otu00038	Category 4	NA	624.915	257	2.43157
X13C_label_cat	Protists	unidentified Limnofilidae _ Otu00033	Limnofilida - unidentified Limnofilidae OTU 1	Limnofilida	unidentified Limnofilidae	Otu00033	Category 1	NA	5897.42	1937	3.04462
X13C_label_cat	Protists	unidentified Limnofilidae _ Otu00192	Limnofilida - unidentified Limnofilidae OTU 2	Limnofilida	unidentified Limnofilidae	Otu00192	Category 1	NA	295.02	115	2.56539
X13C_label_cat	Protists	unidentified Limnofilidae _ Otu00339	Limnofilida - unidentified Limnofilidae OTU 3	Limnofilida	unidentified Limnofilidae	Otu00339	Category 2	NA	669.183	140	4.77988
X13C_label_cat	Protists	unidentified Sandonidae _ Otu00037	Glissomonadida - unidentified Sandonidae OTU 1	Glissomonadida	unidentified Sandonidae	Otu00037	Category 2	NA	13883.3	2185	6.35389
X13C_label_cat	Protists	unidentified Sandonidae _ Otu00037	Glissomonadida - unidentified Sandonidae OTU 1	Glissomonadida	unidentified Sandonidae	Otu00037	Category 3	NA	8856.22	1827	4.84741
X13C_label_cat	Protists	unidentified Sandonidae _ Otu00056	Glissomonadida - unidentified Sandonidae OTU 2	Glissomonadida	unidentified Sandonidae	Otu00056	Category 3	NA	5469.27	1900	2.87857
X13C_label_cat	Protists	unidentified Sandonidae _ Otu00187	Glissomonadida - unidentified Sandonidae OTU 3	Glissomonadida	unidentified Sandonidae	Otu00187	Category 2	NA	769.662	143	5.38225
X13C_label_cat	Protists	unidentified Sandonidae _ Otu00345	Glissomonadida - unidentified Sandonidae OTU 4	Glissomonadida	unidentified Sandonidae	Otu00345	Category 2	NA	268.639	60	4.47732
X13C_label_cat	Protists	unidentified Thaumatomonadida _ Otu00161	Thaumatomonadida - unidentified Thaumatomonadida OTU 1	Thaumatomonadida	unidentified Thaumatomonadida	Otu00161	Category 3	NA	574.419	224	2.56437
Origin	Bacteria	Actinocorallia _ 8687cc49cdac1adda44effe1e7a18e13	Actinobacteria - Actinocorallia ASV 1	Actinobacteria	Actinocorallia	8687cc49cdac1adda44effe1e7a18e13	NA	Seedborne base	508.509	207	2.45656
Origin	Bacteria	Allorhizobium-Neorhizobium-Pararhizobium-Rhizobium _ 2653f9a6e90d957c951070035e6edeea	Alphaproteobacteria - Allorhizobium-Neorhizobium-Pararhizobium-Rhizobium ASV 2	Alphaproteobacteria	Allorhizobium-Neorhizobium-Pararhizobium-Rhizobium	2653f9a6e90d957c951070035e6edeea	NA	Shootborne base	1117.58	165	6.77322
Origin	Bacteria	Allorhizobium-Neorhizobium-Pararhizobium-Rhizobium _ 2743823e7602e70cfa467627e69d2774	Alphaproteobacteria - Allorhizobium-Neorhizobium-Pararhizobium-Rhizobium ASV 3	Alphaproteobacteria	Allorhizobium-Neorhizobium-Pararhizobium-Rhizobium	2743823e7602e70cfa467627e69d2774	NA	Shootborne base	12024.1	7350	1.63593
Origin	Bacteria	Allorhizobium-Neorhizobium-Pararhizobium-Rhizobium _ 66aad2f0fbf557ceb0f2a75cf515eac1	Alphaproteobacteria - Allorhizobium-Neorhizobium-Pararhizobium-Rhizobium ASV 4	Alphaproteobacteria	Allorhizobium-Neorhizobium-Pararhizobium-Rhizobium	66aad2f0fbf557ceb0f2a75cf515eac1	NA	Shootborne base	2050.24	1627	1.26014
Origin	Bacteria	Allorhizobium-Neorhizobium-Pararhizobium-Rhizobium _ 763c06517d553b54859de56cf7ad2ad6	Alphaproteobacteria - Allorhizobium-Neorhizobium-Pararhizobium-Rhizobium ASV 1	Alphaproteobacteria	Allorhizobium-Neorhizobium-Pararhizobium-Rhizobium	763c06517d553b54859de56cf7ad2ad6	NA	Shootborne tip	2075.35	317	6.54686
Origin	Bacteria	Arcticibacter _ 8e047008590c9075a28b53cf70241295	Bacteroidia - Arcticibacter ASV 1	Bacteroidia	Arcticibacter	8e047008590c9075a28b53cf70241295	NA	Shootborne base	3546.08	1993	1.77927
Origin	Bacteria	Arcticibacter _ 8e047008590c9075a28b53cf70241295	Bacteroidia - Arcticibacter ASV 1	Bacteroidia	Arcticibacter	8e047008590c9075a28b53cf70241295	NA	Shootborne tip	12959	3924	3.3025
Origin	Bacteria	Arthrobacter _ 9b4be26e7bb3a23d25e080a3bba619f6	Actinobacteria - Arthrobacter ASV 1	Actinobacteria	Arthrobacter	9b4be26e7bb3a23d25e080a3bba619f6	NA	Shootborne base	443.579	76	5.83657
Origin	Bacteria	Azospirillum _ 14ff660452637cf706f1a97b7c9d2c57	Alphaproteobacteria - Azospirillum ASV 1	Alphaproteobacteria	Azospirillum	14ff660452637cf706f1a97b7c9d2c57	NA	Seedborne base	7714.91	4815	1.60227
Origin	Bacteria	Bdellovibrio _ 926d4fb34045d212b1a619c3fe8efbf8	Bdellovibrionia - Bdellovibrio ASV 1	Bdellovibrionia	Bdellovibrio	926d4fb34045d212b1a619c3fe8efbf8	NA	Shootborne base	670.215	139	4.82169
Origin	Bacteria	Bradyrhizobium _ d829bee4984f82ffc2453212157caf96	Alphaproteobacteria - Bradyrhizobium ASV 1	Alphaproteobacteria	Bradyrhizobium	d829bee4984f82ffc2453212157caf96	NA	Shootborne base	1314.98	1421	0.925393
Origin	Bacteria	Burkholderia-Caballeronia-Paraburkholderia _ 3648aa14c3b712ade5f328ee7cd2f155	Gammaproteobacteria - Burkholderia-Caballeronia-Paraburkholderia ASV 1	Gammaproteobacteria	Burkholderia-Caballeronia-Paraburkholderia	3648aa14c3b712ade5f328ee7cd2f155	NA	Seedborne base	19533.7	5306	3.68143
Origin	Bacteria	Chthoniobacter _ 089099f0b8ce32a92ca65cca2f38845f	Verrucomicrobiae - Chthoniobacter ASV 1	Verrucomicrobiae	Chthoniobacter	089099f0b8ce32a92ca65cca2f38845f	NA	Seedborne base	355.405	65	5.46777
Origin	Bacteria	Cohnella _ 3d7c6ae0434af85bb18173d8e0911d76	Bacilli - Cohnella ASV 2	Bacilli	Cohnella	3d7c6ae0434af85bb18173d8e0911d76	NA	Seedborne tip	1874.8	512	3.66172
Origin	Bacteria	Luteolibacter _ 1aa45332969575442e0a457ef371669d	Verrucomicrobiae - Luteolibacter ASV 1	Verrucomicrobiae	Luteolibacter	1aa45332969575442e0a457ef371669d	NA	Shootborne base	1801	660	2.72879
Origin	Bacteria	Massilia _ 32d6f751685613abce9e5cf8b25387ae	Gammaproteobacteria - Massilia ASV 1	Gammaproteobacteria	Massilia	32d6f751685613abce9e5cf8b25387ae	NA	Seedborne base	15863.7	6707	2.36524
Origin	Bacteria	Massilia _ 32d6f751685613abce9e5cf8b25387ae	Gammaproteobacteria - Massilia ASV 1	Gammaproteobacteria	Massilia	32d6f751685613abce9e5cf8b25387ae	NA	Shootborne base	5114.18	2443	2.0934
Origin	Bacteria	Massilia _ 5e8ccce88bb596a2411b9612a75655ab	Gammaproteobacteria - Massilia ASV 3	Gammaproteobacteria	Massilia	5e8ccce88bb596a2411b9612a75655ab	NA	Shootborne tip	3602.5	489	7.36708
Origin	Bacteria	Massilia _ 5f8db894a571d35c9d2fa4f8df8581f9	Gammaproteobacteria - Massilia ASV 2	Gammaproteobacteria	Massilia	5f8db894a571d35c9d2fa4f8df8581f9	NA	Shootborne base	150535	129317	1.16408
Origin	Bacteria	Methylotenera _ a449fa7f00650d7eeafd9edbbf97af5a	Gammaproteobacteria - Methylotenera ASV 1	Gammaproteobacteria	Methylotenera	a449fa7f00650d7eeafd9edbbf97af5a	NA	Seedborne tip	924.27	214	4.31902
Origin	Bacteria	Paenibacillus _ 1c540c8d0eb8af21f03604c0d472c04d	Bacilli - Paenibacillus ASV 12	Bacilli	Paenibacillus	1c540c8d0eb8af21f03604c0d472c04d	NA	Shootborne tip	3032	429	7.06759
Origin	Bacteria	Paenibacillus _ 481449a116937379a9fc2c653df1a477	Bacilli - Paenibacillus ASV 2	Bacilli	Paenibacillus	481449a116937379a9fc2c653df1a477	NA	Seedborne base	1740.69	621	2.80304
Origin	Bacteria	Paenibacillus _ 481449a116937379a9fc2c653df1a477	Bacilli - Paenibacillus ASV 2	Bacilli	Paenibacillus	481449a116937379a9fc2c653df1a477	NA	Shootborne base	781.581	122	6.4064
Origin	Bacteria	Paenibacillus _ 49932436723bb7039623f7b41e9e4f60	Bacilli - Paenibacillus ASV 3	Bacilli	Paenibacillus	49932436723bb7039623f7b41e9e4f60	NA	Seedborne tip	9326.24	3625	2.57276
Origin	Bacteria	Paenibacillus _ 49932436723bb7039623f7b41e9e4f60	Bacilli - Paenibacillus ASV 3	Bacilli	Paenibacillus	49932436723bb7039623f7b41e9e4f60	NA	Shootborne base	3637.49	1837	1.98013
Origin	Bacteria	Paenibacillus _ 49932436723bb7039623f7b41e9e4f60	Bacilli - Paenibacillus ASV 3	Bacilli	Paenibacillus	49932436723bb7039623f7b41e9e4f60	NA	Shootborne tip	20670.8	8689	2.37897
Origin	Bacteria	Paenibacillus _ 88c18a13e72863c71da063b5c17525af	Bacilli - Paenibacillus ASV 13	Bacilli	Paenibacillus	88c18a13e72863c71da063b5c17525af	NA	Shootborne tip	3677.55	697	5.27626
Origin	Bacteria	Paenibacillus _ 8f6bd73ff858f125f501dc14911fd444	Bacilli - Paenibacillus ASV 14	Bacilli	Paenibacillus	8f6bd73ff858f125f501dc14911fd444	NA	Shootborne tip	2288.86	415	5.51532
Origin	Bacteria	Paenibacillus _ 974375e221ab3d09b79cb0209898e9ea	Bacilli - Paenibacillus ASV 15	Bacilli	Paenibacillus	974375e221ab3d09b79cb0209898e9ea	NA	Seedborne tip	6420.68	2750	2.33479
Origin	Bacteria	Paenibacillus _ 9b4c243ac368fba80442fa3df5571aa5	Bacilli - Paenibacillus ASV 5	Bacilli	Paenibacillus	9b4c243ac368fba80442fa3df5571aa5	NA	Shootborne tip	11501.3	2628	4.37645
Origin	Bacteria	Paenibacillus _ a91d966ea1e93fc80e806ffd96a8ea5c	Bacilli - Paenibacillus ASV 7	Bacilli	Paenibacillus	a91d966ea1e93fc80e806ffd96a8ea5c	NA	Seedborne tip	980.974	326	3.00912
Origin	Bacteria	Paenibacillus _ a91d966ea1e93fc80e806ffd96a8ea5c	Bacilli - Paenibacillus ASV 7	Bacilli	Paenibacillus	a91d966ea1e93fc80e806ffd96a8ea5c	NA	Shootborne base	614.861	326	1.88608
Origin	Bacteria	Paenibacillus _ b5d0821c7524008340ea6afd6e5a15d5	Bacilli - Paenibacillus ASV 8	Bacilli	Paenibacillus	b5d0821c7524008340ea6afd6e5a15d5	NA	Shootborne tip	11482.2	4307	2.66594
Origin	Bacteria	Paenibacillus _ c31e5f9e619e3bf13270587d9661b2c3	Bacilli - Paenibacillus ASV	Bacilli	Paenibacillus	c31e5f9e619e3bf13270587d9661b2c3	NA	Shootborne base	1604.79	1167	1.37514
Origin	Bacteria	Paenibacillus _ c37e7e03a26fbfce94680b5fe323d0d7	Bacilli - Paenibacillus ASV 9	Bacilli	Paenibacillus	c37e7e03a26fbfce94680b5fe323d0d7	NA	Shootborne base	2745.48	1464	1.87533
Origin	Bacteria	Paenibacillus _ c3e8ac708d503dbe6f082f387da5a662	Bacilli - Paenibacillus ASV 10	Bacilli	Paenibacillus	c3e8ac708d503dbe6f082f387da5a662	NA	Shootborne tip	1718.36	253	6.79193
Origin	Bacteria	Paenibacillus _ f47edc07fb9d8b875143b434be58645f	Bacilli - Paenibacillus ASV 11	Bacilli	Paenibacillus	f47edc07fb9d8b875143b434be58645f	NA	Shootborne base	1136.8	165	6.88969
Origin	Bacteria	Pedobacter _ c5ccd2ab6f4d3852f54676e8ae617101	Bacteroidia - Pedobacter ASV 1	Bacteroidia	Pedobacter	c5ccd2ab6f4d3852f54676e8ae617101	NA	Seedborne tip	1051.29	166	6.33309
Origin	Bacteria	Pedobacter _ c5ccd2ab6f4d3852f54676e8ae617101	Bacteroidia - Pedobacter ASV 1	Bacteroidia	Pedobacter	c5ccd2ab6f4d3852f54676e8ae617101	NA	Shootborne tip	6634.92	1980	3.35097
Origin	Bacteria	Pirellula _ 09a0f61e194f7d2bd3f3da173ab02fb7	Planctomycetes - Pirellula ASV 1	Planctomycetes	Pirellula	09a0f61e194f7d2bd3f3da173ab02fb7	NA	Seedborne tip	242.96	84	2.89239
Origin	Bacteria	Pontibacter _ 8ddcb53886caff48487c48361cbfa8dd	Bacteroidia - Pontibacter ASV 2	Bacteroidia	Pontibacter	8ddcb53886caff48487c48361cbfa8dd	NA	Seedborne tip	2530.84	1286	1.96799
Origin	Bacteria	Pontibacter _ e24a4a57b94d265cb860c0378a074973	Bacteroidia - Pontibacter ASV 3	Bacteroidia	Pontibacter	e24a4a57b94d265cb860c0378a074973	NA	Shootborne tip	1492.42	236	6.3238
Origin	Bacteria	possiblegenus04 _ 4afd52d196c7011c7f0a305dead57c95	Fibrobacteria - possiblegenus04 ASV 1	Fibrobacteria	possiblegenus04	4afd52d196c7011c7f0a305dead57c95	NA	Seedborne base	1533.63	295	5.19874
Origin	Bacteria	possiblegenus04 _ ae4adb8db9d8b5968903c251ccf4eb7e	Fibrobacteria - possiblegenus04 ASV 2	Fibrobacteria	possiblegenus04	ae4adb8db9d8b5968903c251ccf4eb7e	NA	Seedborne base	7947.08	2027	3.92061
Origin	Bacteria	Rhodanobacter _ d12833fed8673a8d32d1adc368a01538	Gammaproteobacteria - Rhodanobacter ASV 1	Gammaproteobacteria	Rhodanobacter	d12833fed8673a8d32d1adc368a01538	NA	Shootborne tip	3942.66	534	7.38326
Origin	Bacteria	Sphingobium _ e7c8a8c0878db1c36093da07ce41ea46	Alphaproteobacteria - Sphingobium ASV 1	Alphaproteobacteria	Sphingobium	e7c8a8c0878db1c36093da07ce41ea46	NA	Seedborne base	700.046	337	2.07729
Origin	Bacteria	unidentified Chitinophagaceae _ b9de4e3fe84e497aaf080de66fc2af29	Bacteroidia - unidentified Chitinophagaceae ASV 1	Bacteroidia	unidentified Chitinophagaceae	b9de4e3fe84e497aaf080de66fc2af29	NA	Seedborne tip	149.093	35	4.2598
Origin	Bacteria	unidentified Comamonadaceae _ 2a667cf8a2385f640be53aac3789bd8d	Gammaproteobacteria - unidentified Comamonadaceae ASV 1	Gammaproteobacteria	unidentified Comamonadaceae	2a667cf8a2385f640be53aac3789bd8d	NA	Seedborne base	56067.5	19266	2.91018
Origin	Bacteria	unidentified Intrasporangiaceae _ f754fa223609d6146cbe702db3092697	Actinobacteria - unidentified Intrasporangiaceae ASV 1	Actinobacteria	unidentified Intrasporangiaceae	f754fa223609d6146cbe702db3092697	NA	Seedborne base	1059.87	152	6.97283
Origin	Bacteria	unidentified Opitutaceae _ 101ab1c0cf819a3e48e09b3356bb6f3d	Verrucomicrobiae - unidentified Opitutaceae ASV 1	Verrucomicrobiae	unidentified Opitutaceae	101ab1c0cf819a3e48e09b3356bb6f3d	NA	Seedborne base	5740.21	1676	3.42495
Origin	Bacteria	unidentified Opitutaceae _ 101ab1c0cf819a3e48e09b3356bb6f3d	Verrucomicrobiae - unidentified Opitutaceae ASV 1	Verrucomicrobiae	unidentified Opitutaceae	101ab1c0cf819a3e48e09b3356bb6f3d	NA	Seedborne tip	449.877	183	2.45834
Origin	Bacteria	unidentified Opitutaceae _ 101ab1c0cf819a3e48e09b3356bb6f3d	Verrucomicrobiae - unidentified Opitutaceae ASV 1	Verrucomicrobiae	unidentified Opitutaceae	101ab1c0cf819a3e48e09b3356bb6f3d	NA	Shootborne base	2851.34	931	3.06266
Origin	Bacteria	unidentified Opitutaceae _ d714ae57f0d3bd2c307b246d04d92d6a	Verrucomicrobiae - unidentified Opitutaceae ASV 2	Verrucomicrobiae	unidentified Opitutaceae	d714ae57f0d3bd2c307b246d04d92d6a	NA	Seedborne base	928.233	136	6.82524
Origin	Bacteria	unidentified Opitutaceae _ d714ae57f0d3bd2c307b246d04d92d6a	Verrucomicrobiae - unidentified Opitutaceae ASV 2	Verrucomicrobiae	unidentified Opitutaceae	d714ae57f0d3bd2c307b246d04d92d6a	NA	Shootborne base	1962.63	256	7.66652
Origin	Bacteria	unidentified Oxalobacteraceae _ c3357091b1eb1426ead2803433360b07	Gammaproteobacteria - unidentified Oxalobacteraceae ASV 2	Gammaproteobacteria	unidentified Oxalobacteraceae	c3357091b1eb1426ead2803433360b07	NA	Seedborne base	21134.7	11245	1.87948
Origin	Bacteria	unidentified Pseudomonadaceae _ 8f23b4eb028e97da673b11e79ed271f9	Gammaproteobacteria - unidentified Pseudomonadaceae ASV 1	Gammaproteobacteria	unidentified Pseudomonadaceae	8f23b4eb028e97da673b11e79ed271f9	NA	Shootborne tip	12132.8	1724	7.03759
Origin	Bacteria	unidentified Sphingobacteriaceae _ 99c12d5a9fd56bc88d2b93bd2159e016	Bacteroidia - unidentified Sphingobacteriaceae ASV 2	Bacteroidia	unidentified Sphingobacteriaceae	99c12d5a9fd56bc88d2b93bd2159e016	NA	Shootborne tip	12164.9	3268	3.72244
Origin	Bacteria	Vampirovibrio _ 7426f3f8ac84a3fbe49195235525868d	Vampirivibrionia - Vampirovibrio ASV 1	Vampirivibrionia	Vampirovibrio	7426f3f8ac84a3fbe49195235525868d	NA	Seedborne base	10723.8	2300	4.66253
Origin	Fungi	Acremonium _ 2203fbf748e824fe902f1308fbbfb5d5	Sordariomycetes - Acremonium ASV 1	Sordariomycetes	Acremonium	2203fbf748e824fe902f1308fbbfb5d5	NA	Shootborne tip	15430.7	4290	3.59691
Origin	Fungi	Acremonium _ e6b333ce4ac82a70df681cc873c60172	Sordariomycetes - Acremonium ASV 2	Sordariomycetes	Acremonium	e6b333ce4ac82a70df681cc873c60172	NA	Shootborne base	912.135	173	5.27245
Origin	Fungi	Clonostachys _ f72edef1061d2db69427f4fad58a215e	Sordariomycetes - Clonostachys ASV 1	Sordariomycetes	Clonostachys	f72edef1061d2db69427f4fad58a215e	NA	Seedborne tip	1096.6	176	6.23068
Origin	Fungi	Fusarium _ 188daab6de1e064b84c48c2def22af43	Sordariomycetes - Fusarium ASV 10	Sordariomycetes	Fusarium	188daab6de1e064b84c48c2def22af43	NA	Seedborne tip	1077.96	127	8.48784
Origin	Fungi	Fusarium _ 2302db20095634e0dfd6889a12da8221	Sordariomycetes - Fusarium ASV 4	Sordariomycetes	Fusarium	2302db20095634e0dfd6889a12da8221	NA	Shootborne tip	1765.72	624	2.82968
Origin	Fungi	Metacordyceps _ a0ca3376dce5c2bd2ac4b07032ae7631	Sordariomycetes - Metacordyceps ASV 1	Sordariomycetes	Metacordyceps	a0ca3376dce5c2bd2ac4b07032ae7631	NA	Seedborne tip	1110.61	184	6.0359
Origin	Fungi	Penicillium _ 7dc4fc3f0eabd4c587a62e6311703fcb	Eurotiomycetes - Penicillium ASV 1	Eurotiomycetes	Penicillium	7dc4fc3f0eabd4c587a62e6311703fcb	NA	Seedborne tip	14794.6	2103	7.03499
Origin	Fungi	Podospora _ 02c24c45526e667c7340326b914cd6c6	Sordariomycetes - Podospora ASV 1	Sordariomycetes	Podospora	02c24c45526e667c7340326b914cd6c6	NA	Shootborne tip	475.212	68	6.98841
Origin	Fungi	Thelonectria _ f818c2825e308c0c0633fd603e95514b	Sordariomycetes - Thelonectria ASV 2	Sordariomycetes	Thelonectria	f818c2825e308c0c0633fd603e95514b	NA	Seedborne tip	914.594	205	4.46143
Origin	Fungi	unidentified Bionectriaceae _ e3d0395655d43ac01a61da21c6e1bc51	Sordariomycetes - unidentified Bionectriaceae ASV 1	Sordariomycetes	unidentified Bionectriaceae	e3d0395655d43ac01a61da21c6e1bc51	NA	Seedborne tip	255.667	42	6.08731
Origin	Fungi	unidentified Lobulomycetales _ 17d0c69d56075b2310ff973ef025aa09	Lobulomycetes - unidentified Lobulomycetales ASV 1	Lobulomycetes	unidentified Lobulomycetales	17d0c69d56075b2310ff973ef025aa09	NA	Seedborne base	508969	319734	1.59185
Origin	Fungi	unidentified Lobulomycetales _ 17d0c69d56075b2310ff973ef025aa09	Lobulomycetes - unidentified Lobulomycetales ASV 1	Lobulomycetes	unidentified Lobulomycetales	17d0c69d56075b2310ff973ef025aa09	NA	Shootborne base	625222	302436	2.06729
Origin	Fungi	unidentified Lobulomycetales _ 17d0c69d56075b2310ff973ef025aa09	Lobulomycetes - unidentified Lobulomycetales ASV 1	Lobulomycetes	unidentified Lobulomycetales	17d0c69d56075b2310ff973ef025aa09	NA	Shootborne tip	191860	66697	2.8766
Origin	Fungi	unidentified Lobulomycetales _ 1c78e7113ea5d7a8a88e797b28ed3a0f	Lobulomycetes - unidentified Lobulomycetales ASV 2	Lobulomycetes	unidentified Lobulomycetales	1c78e7113ea5d7a8a88e797b28ed3a0f	NA	Seedborne base	6056.1	3804	1.59203
Origin	Fungi	unidentified Lobulomycetales _ 1c78e7113ea5d7a8a88e797b28ed3a0f	Lobulomycetes - unidentified Lobulomycetales ASV 2	Lobulomycetes	unidentified Lobulomycetales	1c78e7113ea5d7a8a88e797b28ed3a0f	NA	Shootborne base	7977.56	3641	2.19104
Origin	Fungi	unidentified Lobulomycetales _ 1c78e7113ea5d7a8a88e797b28ed3a0f	Lobulomycetes - unidentified Lobulomycetales ASV 2	Lobulomycetes	unidentified Lobulomycetales	1c78e7113ea5d7a8a88e797b28ed3a0f	NA	Shootborne tip	7731.7	735	10.5193
Origin	Fungi	unidentified Lobulomycetales _ 4f53d005bacc7dbf3616f71866c287e7	Lobulomycetes - unidentified Lobulomycetales ASV 3	Lobulomycetes	unidentified Lobulomycetales	4f53d005bacc7dbf3616f71866c287e7	NA	Seedborne base	7373.28	4719	1.56247
Origin	Fungi	unidentified Lobulomycetales _ 4f53d005bacc7dbf3616f71866c287e7	Lobulomycetes - unidentified Lobulomycetales ASV 3	Lobulomycetes	unidentified Lobulomycetales	4f53d005bacc7dbf3616f71866c287e7	NA	Shootborne base	8623.34	4413	1.95408
Origin	Fungi	unidentified Lobulomycetales _ 4f53d005bacc7dbf3616f71866c287e7	Lobulomycetes - unidentified Lobulomycetales ASV 3	Lobulomycetes	unidentified Lobulomycetales	4f53d005bacc7dbf3616f71866c287e7	NA	Shootborne tip	4993.28	898	5.56044
Origin	Fungi	unidentified Spizellomycetales _ de72fa4b4a31fb45a4e4dcd65efe64b0	Spizellomycetes - unidentified Spizellomycetales ASV 1	Spizellomycetes	unidentified Spizellomycetales	de72fa4b4a31fb45a4e4dcd65efe64b0	NA	Seedborne base	242.135	74	3.2721
Origin	Fungi	unidentified Stachybotryaceae _ c27538724a7304d3a8cb2f0ac2991899	Sordariomycetes - unidentified Stachybotryaceae ASV 1	Sordariomycetes	unidentified Stachybotryaceae	c27538724a7304d3a8cb2f0ac2991899	NA	Seedborne tip	5598.65	3654	1.5322
Origin	Protists	Cercomonas _ Otu00023	Cercomonadida - Cercomonas OTU 1	Cercomonadida	Cercomonas	Otu00023	NA	Seedborne base	4602.82	952	4.83489
Origin	Protists	Cercomonas _ Otu00023	Cercomonadida - Cercomonas OTU 1	Cercomonadida	Cercomonas	Otu00023	NA	Shootborne tip	39606.2	9754	4.06051
Origin	Protists	Cercomonas _ Otu00160	Cercomonadida - Cercomonas OTU 2	Cercomonadida	Cercomonas	Otu00160	NA	Seedborne base	316.727	72	4.39899
Origin	Protists	Cercomonas _ Otu00209	Cercomonadida - Cercomonas OTU 3	Cercomonadida	Cercomonas	Otu00209	NA	Seedborne base	286.715	68	4.2164
Origin	Protists	Cercomonas _ Otu00280	Cercomonadida - Cercomonas OTU 4	Cercomonadida	Cercomonas	Otu00280	NA	Seedborne base	148.953	43	3.46403
Origin	Protists	Cercomonas _ Otu00280	Cercomonadida - Cercomonas OTU 4	Cercomonadida	Cercomonas	Otu00280	NA	Shootborne tip	624.503	157	3.97772
Origin	Protists	Group-Te _ Otu00047	Glissomonadida - Group-Te OTU 7	Glissomonadida	Group-Te	Otu00047	NA	Shootborne tip	2731.63	1105	2.47206
Origin	Protists	Group-Te _ Otu00133	Glissomonadida - Group-Te OTU 2	Glissomonadida	Group-Te	Otu00133	NA	Shootborne base	256.599	111	2.31171
Origin	Protists	Group-Te _ Otu00195	Glissomonadida - Group-Te OTU 3	Glissomonadida	Group-Te	Otu00195	NA	Seedborne tip	2824.95	549	5.14564
Origin	Protists	Group-Te _ Otu00222	Glissomonadida - Group-Te OTU 4	Glissomonadida	Group-Te	Otu00222	NA	Shootborne base	651.17	226	2.88128
Origin	Protists	Group-Te _ Otu00222	Glissomonadida - Group-Te OTU 4	Glissomonadida	Group-Te	Otu00222	NA	Shootborne tip	1038.98	282	3.68433
Origin	Protists	Group-Te _ Otu00290	Glissomonadida - Group-Te OTU 5	Glissomonadida	Group-Te	Otu00290	NA	Shootborne base	325.253	148	2.19766
Origin	Protists	Group-Te _ Otu00290	Glissomonadida - Group-Te OTU 5	Glissomonadida	Group-Te	Otu00290	NA	Shootborne tip	165.362	56	2.95288
Origin	Protists	Group-Te _ Otu00316	Glissomonadida - Group-Te OTU 6	Glissomonadida	Group-Te	Otu00316	NA	Shootborne base	290.549	175	1.66028
Origin	Protists	Limnofila _ Otu00147	Limnofilida - Limnofila OTU 1	Limnofilida	Limnofila	Otu00147	NA	Shootborne base	1259.41	277	4.5466
Origin	Protists	Mesofila _ Otu00197	Cryptofilida - Mesofila OTU 1	Cryptofilida	Mesofila	Otu00197	NA	Seedborne base	271.151	65	4.17156
Origin	Protists	Metabolomonas _ Otu00123	Cercomonadida - Metabolomonas OTU 1	Cercomonadida	Metabolomonas	Otu00123	NA	Seedborne base	230.349	74	3.11282
Origin	Protists	Metabolomonas _ Otu00123	Cercomonadida - Metabolomonas OTU 1	Cercomonadida	Metabolomonas	Otu00123	NA	Shootborne tip	740.037	258	2.86836
Origin	Protists	Mollimonas _ Otu00186	Glissomonadida - Mollimonas OTU 1	Glissomonadida	Mollimonas	Otu00186	NA	Shootborne base	246.948	84	2.93986
Origin	Protists	Paracercomonas _ Otu00080	Cercomonadida - Paracercomonas OTU 5	Cercomonadida	Paracercomonas	Otu00080	NA	Seedborne base	322.111	117	2.75309
Origin	Protists	Paracercomonas _ Otu00085	Cercomonadida - Paracercomonas OTU 2	Cercomonadida	Paracercomonas	Otu00085	NA	Seedborne tip	380.797	92	4.1391
Origin	Protists	Paracercomonas _ Otu00085	Cercomonadida - Paracercomonas OTU 2	Cercomonadida	Paracercomonas	Otu00085	NA	Shootborne base	397.092	100	3.97092
Origin	Protists	Paracercomonas _ Otu00085	Cercomonadida - Paracercomonas OTU 2	Cercomonadida	Paracercomonas	Otu00085	NA	Shootborne tip	992.751	237	4.18882
Origin	Protists	Paracercomonas _ Otu00283	Cercomonadida - Paracercomonas OTU 3	Cercomonadida	Paracercomonas	Otu00283	NA	Seedborne tip	138.692	43	3.22539
Origin	Protists	Paracercomonas _ Otu00322	Cercomonadida - Paracercomonas OTU 4	Cercomonadida	Paracercomonas	Otu00322	NA	Shootborne base	233.408	82	2.84644
Origin	Protists	Polymyxa _ Otu00134	Plasmodiophorida - Polymyxa OTU 1	Plasmodiophorida	Polymyxa	Otu00134	NA	Seedborne tip	528.579	119	4.44184
Origin	Protists	Sandona _ Otu00073	Glissomonadida - Sandona OTU 5	Glissomonadida	Sandona	Otu00073	NA	Shootborne base	2254.9	1386	1.62691
Origin	Protists	Sandona _ Otu00112	Glissomonadida - Sandona OTU 2	Glissomonadida	Sandona	Otu00112	NA	Seedborne base	2344.61	729	3.2162
Origin	Protists	Sandona _ Otu00112	Glissomonadida - Sandona OTU 2	Glissomonadida	Sandona	Otu00112	NA	Seedborne tip	70.5179	27	2.61178
Origin	Protists	Sandona _ Otu00112	Glissomonadida - Sandona OTU 2	Glissomonadida	Sandona	Otu00112	NA	Shootborne base	1626.3	892	1.8232
Origin	Protists	Sandona _ Otu00259	Glissomonadida - Sandona OTU 3	Glissomonadida	Sandona	Otu00259	NA	Seedborne base	710.781	292	2.43418
Origin	Protists	Sandona _ Otu00359	Glissomonadida - Sandona OTU 4	Glissomonadida	Sandona	Otu00359	NA	Seedborne tip	868.974	165	5.26651
Origin	Protists	Thaumatomonas _ Otu00142	Thaumatomonadida - Thaumatomonas OTU 1	Thaumatomonadida	Thaumatomonas	Otu00142	NA	Seedborne base	1305.22	283	4.61207
Origin	Protists	unidentified Allapsidae _ Otu00039	Glissomonadida - unidentified Allapsidae OTU 2	Glissomonadida	unidentified Allapsidae	Otu00039	NA	Seedborne tip	760.385	280	2.71566
Origin	Protists	unidentified Allapsidae _ Otu00039	Glissomonadida - unidentified Allapsidae OTU 2	Glissomonadida	unidentified Allapsidae	Otu00039	NA	Shootborne base	5116.21	1677	3.05081
Origin	Protists	unidentified Allapsidae _ Otu00039	Glissomonadida - unidentified Allapsidae OTU 2	Glissomonadida	unidentified Allapsidae	Otu00039	NA	Shootborne tip	37148	7212	5.15086
Origin	Protists	unidentified Allapsidae _ Otu00051	Glissomonadida - unidentified Allapsidae OTU 6	Glissomonadida	unidentified Allapsidae	Otu00051	NA	Shootborne tip	1751.46	470	3.7265
Origin	Protists	unidentified Allapsidae _ Otu00251	Glissomonadida - unidentified Allapsidae OTU 3	Glissomonadida	unidentified Allapsidae	Otu00251	NA	Shootborne base	370.875	126	2.94345
Origin	Protists	unidentified Allapsidae _ Otu00251	Glissomonadida - unidentified Allapsidae OTU 3	Glissomonadida	unidentified Allapsidae	Otu00251	NA	Shootborne tip	1064.54	248	4.29252
Origin	Protists	unidentified Allapsidae _ Otu00337	Glissomonadida - unidentified Allapsidae OTU 5	Glissomonadida	unidentified Allapsidae	Otu00337	NA	Shootborne base	563.241	107	5.26393
Origin	Protists	unidentified Limnofilidae _ Otu00033	Limnofilida - unidentified Limnofilidae OTU 1	Limnofilida	unidentified Limnofilidae	Otu00033	NA	Seedborne base	6705.32	2280	2.94093
Origin	Protists	unidentified Limnofilidae _ Otu00033	Limnofilida - unidentified Limnofilidae OTU 1	Limnofilida	unidentified Limnofilidae	Otu00033	NA	Shootborne tip	3776.93	1202	3.14221
Origin	Protists	unidentified Limnofilidae _ Otu00102	Limnofilida - unidentified Limnofilidae OTU 4	Limnofilida	unidentified Limnofilidae	Otu00102	NA	Shootborne tip	146.544	63	2.32609
Origin	Protists	unidentified Limnofilidae _ Otu00192	Limnofilida - unidentified Limnofilidae OTU 2	Limnofilida	unidentified Limnofilidae	Otu00192	NA	Seedborne base	380.932	143	2.66386
Origin	Protists	unidentified Limnofilidae _ Otu00339	Limnofilida - unidentified Limnofilidae OTU 3	Limnofilida	unidentified Limnofilidae	Otu00339	NA	Shootborne base	197.445	57	3.46395
Origin	Protists	unidentified Limnofilidae _ Otu00339	Limnofilida - unidentified Limnofilidae OTU 3	Limnofilida	unidentified Limnofilidae	Otu00339	NA	Shootborne tip	592.863	133	4.45762
Origin	Protists	unidentified Novel-Gran-5 _ Otu00109	Granofilosea - unidentified Novel-Gran-5 OTU 1	Granofilosea	unidentified Novel-Gran-5	Otu00109	NA	Shootborne tip	561.996	218	2.57796
Origin	Protists	unidentified Sandonidae _ Otu00037	Glissomonadida - unidentified Sandonidae OTU 1	Glissomonadida	unidentified Sandonidae	Otu00037	NA	Seedborne tip	5215.8	1088	4.79393
Origin	Protists	unidentified Sandonidae _ Otu00037	Glissomonadida - unidentified Sandonidae OTU 1	Glissomonadida	unidentified Sandonidae	Otu00037	NA	Shootborne base	12672.6	2201	5.75767
Origin	Protists	unidentified Sandonidae _ Otu00037	Glissomonadida - unidentified Sandonidae OTU 1	Glissomonadida	unidentified Sandonidae	Otu00037	NA	Shootborne tip	3421.95	929	3.68348
Origin	Protists	unidentified Sandonidae _ Otu00151	Glissomonadida - unidentified Sandonidae OTU 6	Glissomonadida	unidentified Sandonidae	Otu00151	NA	Seedborne tip	368.906	157	2.34972
Origin	Protists	unidentified Sandonidae _ Otu00187	Glissomonadida - unidentified Sandonidae OTU 3	Glissomonadida	unidentified Sandonidae	Otu00187	NA	Shootborne base	944.145	187	5.04891
Origin	Protists	unidentified Sandonidae _ Otu00384	Glissomonadida - unidentified Sandonidae OTU 5	Glissomonadida	unidentified Sandonidae	Otu00384	NA	Shootborne base	213.852	52	4.11255
Origin	Protists	unidentified Thaumatomonadida _ Otu00161	Thaumatomonadida - unidentified Thaumatomonadida OTU 1	Thaumatomonadida	unidentified Thaumatomonadida	Otu00161	NA	Shootborne base	464.234	140	3.31596

## Sheet: Fig5ab posthoc stats
Figure	Category	Comparison	Z	P.unadj	P.adj
5a	Category 1	Bacteria - Fungi	2.65731	0.00787676	0.0236303
5a	Category 1	Bacteria - Protists	-0.104861	0.916486	0.916486
5a	Category 1	Fungi - Protists	-2.61992	0.00879492	0.0131924
5a	Category 4	Bacteria - Fungi	-3.2486	0.00115976	0.00173964
5a	Category 4	Bacteria - Protists	1.61638	0.106012	0.106012
5a	Category 4	Fungi - Protists	4.92599	8.39331e-07	2.51799e-06
5b	Seedborne tip	Bacteria - Fungi	-2.46355	0.0137567	0.0412702
5b	Seedborne tip	Bacteria - Protists	-0.822048	0.411049	0.411049
5b	Seedborne tip	Fungi - Protists	1.65957	0.097	0.1455

## Sheet: Fig6
Node1	Node2	Association	weight_base	weight_tip
002_Eurotiales	008_Hypocreales	positive		1
002_Eurotiales	093_Longimicrobiales	positive		1
003_Onygenales	080_S085	positive		1
003_Onygenales	124_Rhizobiales	negative		2
004_Helotiales	090_Paenibacillales	positive		1
005_Thelebolales	008_Hypocreales	positive		1
005_Thelebolales	111_Saccharimonadales	positive		1
006_unidentified Leotiomycetes	020_Cercomonadida	positive	1
006_unidentified Leotiomycetes	066_Chitinophagales	positive	1
007_Pezizales	124_Rhizobiales	negative		1
008_Hypocreales	008_Hypocreales	positive		3
008_Hypocreales	015_Lobulomycetales	positive	1
008_Hypocreales	055_Micrococcales	positive		1
008_Hypocreales	090_Paenibacillales	positive	1
008_Hypocreales	099_Myxococcales	positive		1
008_Hypocreales	103_Polyangiales	positive	1
008_Hypocreales	124_Rhizobiales	positive		1
008_Hypocreales	138_Pseudomonadales	negative	1
008_Hypocreales	138_Pseudomonadales	positive		3
008_Hypocreales	155_Locationcr3_tip	positive		1
009_Sordariales	003_Onygenales	positive		1
009_Sordariales	004_Helotiales	negative		1
009_Sordariales	008_Hypocreales	negative		1
009_Sordariales	008_Hypocreales	positive		1
009_Sordariales	022_Cryptofilida	negative		1
009_Sordariales	024_Glissomonadida	negative		1
009_Sordariales	024_Glissomonadida	positive		1
009_Sordariales	044_Subgroup5	positive		1
010_unidentified Sordariomycetes	003_Onygenales	positive		1
010_unidentified Sordariomycetes	089_Bacillales	positive		1
012_unidentified Ascomycota	020_Cercomonadida	positive		1
014_Sporidiobolales	024_Glissomonadida	positive		1
014_Sporidiobolales	028_Limnofilida	positive		1
014_Sporidiobolales	032_Tremulida	negative		1
014_Sporidiobolales	111_Saccharimonadales	positive		1
015_Lobulomycetales	055_Micrococcales	positive	1
017_Spizellomycetales	003_Onygenales	positive		1
017_Spizellomycetales	008_Hypocreales	negative		1
017_Spizellomycetales	051_Corynebacteriales	negative		1
017_Spizellomycetales	058_Streptomycetales	negative		1
018_unidentified Chytridiomycota	111_Saccharimonadales	negative		1
018_unidentified Chytridiomycota	134_EPR3968-O8a-Bc78	positive		1
020_Cercomonadida	001_Pleosporales	positive		1
020_Cercomonadida	003_Onygenales	positive		1
020_Cercomonadida	013_Malasseziales	negative		1
020_Cercomonadida	020_Cercomonadida	negative	3	2
020_Cercomonadida	020_Cercomonadida	positive	12	10
020_Cercomonadida	022_Cryptofilida	negative		1
020_Cercomonadida	022_Cryptofilida	positive		1
020_Cercomonadida	023_Euglyphida	positive		2
020_Cercomonadida	024_Glissomonadida	negative	2	4
020_Cercomonadida	024_Glissomonadida	positive	7	12
020_Cercomonadida	025_Granofilosea	positive	1
020_Cercomonadida	028_Limnofilida	positive		3
020_Cercomonadida	029_Spongomonadida	positive	1
020_Cercomonadida	048_IMCC26256	positive		1
020_Cercomonadida	049_Microtrichales	negative		1
020_Cercomonadida	055_Micrococcales	negative	1
020_Cercomonadida	055_Micrococcales	positive	1
020_Cercomonadida	061_Gaiellales	negative		1
020_Cercomonadida	067_Cytophagales	positive	2	2
020_Cercomonadida	068_Sphingobacteriales	positive	1
020_Cercomonadida	081_KD4-96	positive	1
020_Cercomonadida	084_Sericytochromatia	negative		1
020_Cercomonadida	084_Sericytochromatia	positive	1
020_Cercomonadida	086_Babeliales	positive	1
020_Cercomonadida	089_Bacillales	positive		1
020_Cercomonadida	090_Paenibacillales	positive	1
020_Cercomonadida	099_Myxococcales	positive		1
020_Cercomonadida	111_Saccharimonadales	negative		1
020_Cercomonadida	111_Saccharimonadales	positive		1
020_Cercomonadida	113_Pirellulales	negative	1
020_Cercomonadida	124_Rhizobiales	positive	1
020_Cercomonadida	126_Rhodospirillales	positive		1
020_Cercomonadida	128_Sphingomonadales	negative	1
020_Cercomonadida	128_Sphingomonadales	positive	1
020_Cercomonadida	138_Pseudomonadales	positive	1
020_Cercomonadida	143_SAR324clade(MarinegroupB)	positive	1
020_Cercomonadida	153_Locationcr2_base	positive	1
021_Cryomonadida	024_Glissomonadida	negative		1
021_Cryomonadida	024_Glissomonadida	positive	1
021_Cryomonadida	103_Polyangiales	positive	1
022_Cryptofilida	008_Hypocreales	negative		1
022_Cryptofilida	111_Saccharimonadales	positive	1
023_Euglyphida	019_Mucorales	positive		1
023_Euglyphida	028_Limnofilida	positive	1
023_Euglyphida	124_Rhizobiales	positive	1
024_Glissomonadida	001_Pleosporales	negative		1
024_Glissomonadida	003_Onygenales	negative		1
024_Glissomonadida	003_Onygenales	positive		1
024_Glissomonadida	004_Helotiales	positive	1
024_Glissomonadida	007_Pezizales	positive	1
024_Glissomonadida	008_Hypocreales	negative	1	1
024_Glissomonadida	008_Hypocreales	positive	1	2
024_Glissomonadida	015_Lobulomycetales	positive		1
024_Glissomonadida	019_Mucorales	positive		1
024_Glissomonadida	024_Glissomonadida	negative	7	12
024_Glissomonadida	024_Glissomonadida	positive	34	21
024_Glissomonadida	026_Imbricatea	negative		1
024_Glissomonadida	027_Krakenida	positive	1
024_Glissomonadida	028_Limnofilida	negative	1	1
024_Glissomonadida	028_Limnofilida	positive	12	3
024_Glissomonadida	053_Glycomycetales	positive		1
024_Glissomonadida	055_Micrococcales	negative	1
024_Glissomonadida	055_Micrococcales	positive	1	1
024_Glissomonadida	056_Propionibacteriales	positive		1
024_Glissomonadida	073_Oligoflexales	positive	2
024_Glissomonadida	084_Sericytochromatia	positive		1
024_Glissomonadida	090_Paenibacillales	positive	1	1
024_Glissomonadida	095_Latescibacterales	negative		1
024_Glissomonadida	099_Myxococcales	positive	1	1
024_Glissomonadida	100_Haliangiales	negative		1
024_Glissomonadida	110_Parcubacteria	negative	1
024_Glissomonadida	111_Saccharimonadales	positive	2	1
024_Glissomonadida	113_Pirellulales	negative	1
024_Glissomonadida	115_Azospirillales	negative		1
024_Glissomonadida	115_Azospirillales	positive	1	2
024_Glissomonadida	121_Micropepsales	negative		2
024_Glissomonadida	122_Paracaedibacterales	negative	1	1
024_Glissomonadida	124_Rhizobiales	negative	4
024_Glissomonadida	124_Rhizobiales	positive	6	1
024_Glissomonadida	125_Rhodobacterales	positive		1
024_Glissomonadida	128_Sphingomonadales	positive	1
024_Glissomonadida	138_Pseudomonadales	negative	1
024_Glissomonadida	138_Pseudomonadales	positive	1	1
024_Glissomonadida	150_AT_rhizo	negative	1
024_Glissomonadida	151_Locationcr1_base	positive	1
024_Glissomonadida	154_Locationcr2_tip	negative		1
024_Glissomonadida	155_Locationcr3_tip	positive		1
024_Glissomonadida	157_Locationprim_tip	positive		1
025_Granofilosea	073_Oligoflexales	positive		1
025_Granofilosea	124_Rhizobiales	negative		1
027_Krakenida	153_Locationcr2_base	negative	1
028_Limnofilida	013_Malasseziales	negative		1
028_Limnofilida	028_Limnofilida	negative	1
028_Limnofilida	028_Limnofilida	positive	5
028_Limnofilida	055_Micrococcales	negative	1
028_Limnofilida	115_Azospirillales	positive	1
028_Limnofilida	143_SAR324clade(MarinegroupB)	positive		1
030_Thaumatomonadida	024_Glissomonadida	positive	1
030_Thaumatomonadida	025_Granofilosea	positive	1
030_Thaumatomonadida	055_Micrococcales	negative		1
030_Thaumatomonadida	055_Micrococcales	positive		1
030_Thaumatomonadida	110_Parcubacteria	positive	1
031_Thecofilosea	020_Cercomonadida	positive		1
031_Thecofilosea	024_Glissomonadida	negative		1
032_Tremulida	024_Glissomonadida	positive	2	1
032_Tremulida	081_KD4-96	positive	1
033_unidentified Cercozoa	020_Cercomonadida	negative	1
033_unidentified Cercozoa	024_Glissomonadida	negative	2
033_unidentified Cercozoa	028_Limnofilida	negative		1
033_unidentified Cercozoa	033_unidentified Cercozoa	positive		1
033_unidentified Cercozoa	066_Chitinophagales	positive	1
034_Vampyrellida	017_Spizellomycetales	positive	1
035_Abditibacteriales	055_Micrococcales	negative	1
035_Abditibacteriales	061_Gaiellales	positive	1
035_Abditibacteriales	093_Longimicrobiales	negative	1
036_Acidobacteriales	067_Cytophagales	negative		1
036_Acidobacteriales	068_Sphingobacteriales	negative	1
036_Acidobacteriales	099_Myxococcales	negative	1
036_Acidobacteriales	124_Rhizobiales	negative	1
036_Acidobacteriales	124_Rhizobiales	positive		3
036_Acidobacteriales	128_Sphingomonadales	negative	1
036_Acidobacteriales	135_GammaproteobacteriaIncertaeSedis	positive		1
036_Acidobacteriales	137_PLTA13	positive	1
036_Acidobacteriales	148_Pedosphaerales	negative		1
036_Acidobacteriales	148_Pedosphaerales	positive	1
037_Bryobacterales	002_Eurotiales	positive		1
037_Bryobacterales	066_Chitinophagales	positive		1
037_Bryobacterales	092_Gemmatimonadales	positive	1
037_Bryobacterales	103_Polyangiales	negative	1
037_Bryobacterales	104_Nitrospirales	positive		1
037_Bryobacterales	124_Rhizobiales	positive		1
038_Solibacterales	016_Rhizophlyctidales	positive		1
038_Solibacterales	121_Micropepsales	positive		1
039_Subgroup2	134_EPR3968-O8a-Bc78	positive		1
039_Subgroup2	136_KI89Aclade	positive		1
040_Blastocatellales	008_Hypocreales	positive	1
040_Blastocatellales	020_Cercomonadida	positive		1
040_Blastocatellales	024_Glissomonadida	negative		1
040_Blastocatellales	043_Subgroup25	positive		1
040_Blastocatellales	067_Cytophagales	positive	1
040_Blastocatellales	073_Oligoflexales	positive		1
040_Blastocatellales	076_SBR1031	positive	1
040_Blastocatellales	089_Bacillales	positive	2
040_Blastocatellales	096_Latescibacterota	positive		1
040_Blastocatellales	120_Micavibrionales	positive	1
040_Blastocatellales	124_Rhizobiales	negative	1
040_Blastocatellales	128_Sphingomonadales	negative	1
041_Pyrinomonadales	068_Sphingobacteriales	positive	1
041_Pyrinomonadales	124_Rhizobiales	negative	1
041_Pyrinomonadales	128_Sphingomonadales	negative	1
042_Subgroup7	011_Xylariales	positive		1
042_Subgroup7	049_Microtrichales	positive		1
042_Subgroup7	068_Sphingobacteriales	positive	1
042_Subgroup7	090_Paenibacillales	negative		1
042_Subgroup7	100_Haliangiales	positive	1
043_Subgroup25	104_Nitrospirales	positive		1
044_Subgroup5	023_Euglyphida	positive	1
044_Subgroup5	038_Solibacterales	positive	1
044_Subgroup5	098_bacteriap25	positive		1
044_Subgroup5	100_Haliangiales	positive	1
044_Subgroup5	118_Dongiales	positive		1
044_Subgroup5	124_Rhizobiales	positive	1
044_Subgroup5	130_Burkholderiales	positive	1
046_Vicinamibacterales	008_Hypocreales	negative		1
046_Vicinamibacterales	008_Hypocreales	positive	1
046_Vicinamibacterales	024_Glissomonadida	negative	1
046_Vicinamibacterales	024_Glissomonadida	positive	1
046_Vicinamibacterales	035_Abditibacteriales	positive	1
046_Vicinamibacterales	046_Vicinamibacterales	positive	1
046_Vicinamibacterales	061_Gaiellales	positive		1
046_Vicinamibacterales	090_Paenibacillales	negative		1
046_Vicinamibacterales	092_Gemmatimonadales	positive		1
046_Vicinamibacterales	104_Nitrospirales	positive		1
046_Vicinamibacterales	107_CandidatusAdlerbacteria	negative	1
046_Vicinamibacterales	124_Rhizobiales	positive		2
046_Vicinamibacterales	126_Rhodospirillales	positive	1
046_Vicinamibacterales	130_Burkholderiales	positive	1
046_Vicinamibacterales	131_CCD24	positive	1	1
047_Actinomarinales	081_KD4-96	positive		1
047_Actinomarinales	124_Rhizobiales	positive		1
048_IMCC26256	102_Nannocystales	positive		1
050_Catenulisporales	020_Cercomonadida	negative	1
051_Corynebacteriales	024_Glissomonadida	positive		2
052_Frankiales	017_Spizellomycetales	positive	1
052_Frankiales	061_Gaiellales	positive	1
054_Kineosporiales	099_Myxococcales	positive		1
054_Kineosporiales	124_Rhizobiales	positive	1
054_Kineosporiales	148_Pedosphaerales	negative	1
055_Micrococcales	055_Micrococcales	positive	1	1
055_Micrococcales	089_Bacillales	positive		1
055_Micrococcales	090_Paenibacillales	positive	2	1
055_Micrococcales	099_Myxococcales	positive		1
055_Micrococcales	104_Nitrospirales	negative	1
055_Micrococcales	110_Parcubacteria	negative		1
055_Micrococcales	124_Rhizobiales	positive	2	1
056_Propionibacteriales	094_S0134terrestrialgroup	positive	1
056_Propionibacteriales	124_Rhizobiales	positive	1
056_Propionibacteriales	128_Sphingomonadales	positive	1
058_Streptomycetales	020_Cercomonadida	negative	1
058_Streptomycetales	085_Vampirovibrionales	positive	1
058_Streptomycetales	124_Rhizobiales	positive	1	1
058_Streptomycetales	130_Burkholderiales	positive	1
058_Streptomycetales	141_Xanthomonadales	positive		2
058_Streptomycetales	148_Pedosphaerales	positive	1
059_Streptosporangiales	024_Glissomonadida	positive	1
059_Streptosporangiales	048_IMCC26256	positive		1
059_Streptosporangiales	056_Propionibacteriales	positive	1
059_Streptosporangiales	115_Azospirillales	positive	1
060_MB-A2-108	101_mle1-27	negative	1
061_Gaiellales	060_MB-A2-108	positive	1	1
061_Gaiellales	061_Gaiellales	positive		2
061_Gaiellales	094_S0134terrestrialgroup	positive	1
061_Gaiellales	124_Rhizobiales	positive	1
061_Gaiellales	137_PLTA13	positive		1
062_Solirubrobacterales	097_Rokubacteriales	positive		1
062_Solirubrobacterales	126_Rhodospirillales	positive		1
062_Solirubrobacterales	130_Burkholderiales	negative		1
062_Solirubrobacterales	130_Burkholderiales	positive		1
064_Fimbriimonadales	024_Glissomonadida	positive	1
065_unidentified Armatimonadota	015_Lobulomycetales	positive	1
065_unidentified Armatimonadota	020_Cercomonadida	positive		1
065_unidentified Armatimonadota	124_Rhizobiales	positive	1
066_Chitinophagales	025_Granofilosea	positive	1
066_Chitinophagales	038_Solibacterales	positive	1
066_Chitinophagales	057_Pseudonocardiales	negative		1
066_Chitinophagales	066_Chitinophagales	positive	4	1
066_Chitinophagales	067_Cytophagales	positive	3	1
066_Chitinophagales	068_Sphingobacteriales	positive	2
066_Chitinophagales	069_Kapabacteriales	positive	1
066_Chitinophagales	073_Oligoflexales	positive	1
066_Chitinophagales	089_Bacillales	positive	1	1
066_Chitinophagales	096_Latescibacterota	negative		1
066_Chitinophagales	104_Nitrospirales	positive	1
066_Chitinophagales	111_Saccharimonadales	positive		1
066_Chitinophagales	113_Pirellulales	positive	1
066_Chitinophagales	124_Rhizobiales	positive		1
066_Chitinophagales	126_Rhodospirillales	positive	1
066_Chitinophagales	143_SAR324clade(MarinegroupB)	positive	1
066_Chitinophagales	145_Chlamydiales	positive		1
066_Chitinophagales	147_Opitutales	positive	1	1
066_Chitinophagales	148_Pedosphaerales	positive	1
067_Cytophagales	015_Lobulomycetales	negative		1
067_Cytophagales	024_Glissomonadida	negative	1
067_Cytophagales	024_Glissomonadida	positive	1	1
067_Cytophagales	067_Cytophagales	positive	1
067_Cytophagales	068_Sphingobacteriales	positive	1
067_Cytophagales	069_Kapabacteriales	positive		1
067_Cytophagales	073_Oligoflexales	positive	2
067_Cytophagales	076_SBR1031	positive	1
067_Cytophagales	086_Babeliales	negative	1
067_Cytophagales	089_Bacillales	positive	1
067_Cytophagales	092_Gemmatimonadales	negative	2
067_Cytophagales	111_Saccharimonadales	positive		1
067_Cytophagales	124_Rhizobiales	negative	1
067_Cytophagales	124_Rhizobiales	positive	1
067_Cytophagales	127_Rickettsiales	positive	1
067_Cytophagales	135_GammaproteobacteriaIncertaeSedis	positive	1
067_Cytophagales	148_Pedosphaerales	positive	1
067_Cytophagales	155_Locationcr3_tip	negative		1
068_Sphingobacteriales	008_Hypocreales	positive		1
068_Sphingobacteriales	024_Glissomonadida	negative		1
068_Sphingobacteriales	028_Limnofilida	positive		2
068_Sphingobacteriales	045_Thermoanaerobaculales	negative		1
068_Sphingobacteriales	052_Frankiales	negative		2
068_Sphingobacteriales	056_Propionibacteriales	negative		1
068_Sphingobacteriales	066_Chitinophagales	negative		1
068_Sphingobacteriales	066_Chitinophagales	positive		1
068_Sphingobacteriales	067_Cytophagales	positive		3
068_Sphingobacteriales	068_Sphingobacteriales	positive		3
068_Sphingobacteriales	070_Bacteriovoracales	positive		1
068_Sphingobacteriales	085_Vampirovibrionales	positive		1
068_Sphingobacteriales	090_Paenibacillales	positive		2
068_Sphingobacteriales	099_Myxococcales	positive		1
068_Sphingobacteriales	116_Caedibacterales	positive		1
068_Sphingobacteriales	120_Micavibrionales	positive		1
068_Sphingobacteriales	128_Sphingomonadales	negative	1
068_Sphingobacteriales	128_Sphingomonadales	positive		1
068_Sphingobacteriales	134_EPR3968-O8a-Bc78	negative		1
068_Sphingobacteriales	146_Chthoniobacterales	positive		1
070_Bacteriovoracales	008_Hypocreales	positive	1
070_Bacteriovoracales	102_Nannocystales	positive	1
070_Bacteriovoracales	103_Polyangiales	positive	1
070_Bacteriovoracales	146_Chthoniobacterales	positive	1
071_Bdellovibrionales	023_Euglyphida	positive		1
071_Bdellovibrionales	028_Limnofilida	positive	1
071_Bdellovibrionales	040_Blastocatellales	positive	1
071_Bdellovibrionales	050_Catenulisporales	negative	1
071_Bdellovibrionales	052_Frankiales	positive		1
071_Bdellovibrionales	061_Gaiellales	negative		1
071_Bdellovibrionales	067_Cytophagales	positive	1
071_Bdellovibrionales	068_Sphingobacteriales	positive		1
071_Bdellovibrionales	105_CandidatusUhrbacteria	positive		1
071_Bdellovibrionales	110_Parcubacteria	positive	1
071_Bdellovibrionales	122_Paracaedibacterales	positive	1
071_Bdellovibrionales	124_Rhizobiales	positive	1
071_Bdellovibrionales	130_Burkholderiales	positive	1
071_Bdellovibrionales	146_Chthoniobacterales	positive	1
071_Bdellovibrionales	148_Pedosphaerales	positive		1
072_0319-6G20	004_Helotiales	positive		1
072_0319-6G20	008_Hypocreales	negative		1
072_0319-6G20	040_Blastocatellales	positive		1
072_0319-6G20	058_Streptomycetales	positive	1
072_0319-6G20	098_bacteriap25	positive		1
073_Oligoflexales	038_Solibacterales	positive	1
074_Silvanigrellales	039_Subgroup2	positive		1
075_Caldilineales	073_Oligoflexales	positive		1
077_Chloroflexales	124_Rhizobiales	positive	1
078_Kallotenuales	096_Latescibacterota	positive		1
079_Thermomicrobiales	051_Corynebacteriales	positive		1
079_Thermomicrobiales	052_Frankiales	positive		1
079_Thermomicrobiales	066_Chitinophagales	negative		2
081_KD4-96	137_PLTA13	positive		1
082_C0119	061_Gaiellales	positive	1
082_C0119	113_Pirellulales	positive		1
083_TK10	061_Gaiellales	positive	2
083_TK10	111_Saccharimonadales	negative	1
083_TK10	117_Caulobacterales	negative		1
083_TK10	130_Burkholderiales	positive	1	1
083_TK10	131_CCD24	positive	1
085_Vampirovibrionales	028_Limnofilida	negative	1
085_Vampirovibrionales	036_Acidobacteriales	positive	1
085_Vampirovibrionales	087_Fibrobacterales	positive	1	1
085_Vampirovibrionales	130_Burkholderiales	negative	1
087_Fibrobacterales	095_Latescibacterales	negative		1
088_Alicyclobacillales	113_Pirellulales	positive		1
089_Bacillales	038_Solibacterales	positive	1
089_Bacillales	073_Oligoflexales	positive		1
089_Bacillales	080_S085	positive		1
089_Bacillales	148_Pedosphaerales	positive		1
090_Paenibacillales	068_Sphingobacteriales	positive	1
090_Paenibacillales	090_Paenibacillales	positive		1
090_Paenibacillales	110_Parcubacteria	negative		1
090_Paenibacillales	113_Pirellulales	negative		1
090_Paenibacillales	124_Rhizobiales	positive	1
090_Paenibacillales	126_Rhodospirillales	negative	1
090_Paenibacillales	128_Sphingomonadales	positive	1
091_Lachnospirales	089_Bacillales	positive		1
092_Gemmatimonadales	024_Glissomonadida	positive	1
092_Gemmatimonadales	115_Azospirillales	positive	1
092_Gemmatimonadales	123_Reyranellales	positive	1
092_Gemmatimonadales	128_Sphingomonadales	positive	1
092_Gemmatimonadales	147_Opitutales	positive	1
093_Longimicrobiales	099_Myxococcales	positive		1
093_Longimicrobiales	124_Rhizobiales	positive	1
095_Latescibacterales	089_Bacillales	positive		1
096_Latescibacterota	028_Limnofilida	positive		1
096_Latescibacterota	057_Pseudonocardiales	positive	1
096_Latescibacterota	062_Solirubrobacterales	positive	1
096_Latescibacterota	124_Rhizobiales	positive	1	1
097_Rokubacteriales	094_S0134terrestrialgroup	positive		1
098_bacteriap25	024_Glissomonadida	negative	1
098_bacteriap25	073_Oligoflexales	positive	1
098_bacteriap25	124_Rhizobiales	positive		2
099_Myxococcales	016_Rhizophlyctidales	negative		1
099_Myxococcales	090_Paenibacillales	positive	1
099_Myxococcales	124_Rhizobiales	positive		2
099_Myxococcales	147_Opitutales	positive	1
100_Haliangiales	081_KD4-96	positive		1
100_Haliangiales	124_Rhizobiales	negative	1
100_Haliangiales	124_Rhizobiales	positive	1
102_Nannocystales	080_S085	positive		1
102_Nannocystales	103_Polyangiales	positive	1
103_Polyangiales	103_Polyangiales	positive	1
103_Polyangiales	124_Rhizobiales	negative		1
106_Berkelbacteria	089_Bacillales	positive	1
106_Berkelbacteria	137_PLTA13	positive	1
107_CandidatusAdlerbacteria	128_Sphingomonadales	positive	1
108_CandidatusAzambacteria	067_Cytophagales	positive	1
108_CandidatusAzambacteria	124_Rhizobiales	negative	1
109_CandidatusLloydbacteria	008_Hypocreales	negative	1
109_CandidatusLloydbacteria	020_Cercomonadida	positive	1
109_CandidatusLloydbacteria	066_Chitinophagales	positive		1
109_CandidatusLloydbacteria	146_Chthoniobacterales	positive	1
111_Saccharimonadales	068_Sphingobacteriales	positive	2
112_Tepidisphaerales	008_Hypocreales	positive		1
112_Tepidisphaerales	048_IMCC26256	positive		1
112_Tepidisphaerales	060_MB-A2-108	positive		1
112_Tepidisphaerales	079_Thermomicrobiales	positive		1
112_Tepidisphaerales	103_Polyangiales	negative	1
112_Tepidisphaerales	130_Burkholderiales	positive	1
112_Tepidisphaerales	141_Xanthomonadales	negative		1
113_Pirellulales	068_Sphingobacteriales	negative	1
114_Acetobacterales	036_Acidobacteriales	positive	1
114_Acetobacterales	067_Cytophagales	negative	1
114_Acetobacterales	146_Chthoniobacterales	positive	1
115_Azospirillales	003_Onygenales	negative		1
115_Azospirillales	115_Azospirillales	negative	1
115_Azospirillales	124_Rhizobiales	positive	1
116_Caedibacterales	051_Corynebacteriales	negative		1
116_Caedibacterales	124_Rhizobiales	negative	1
116_Caedibacterales	150_AT_rhizo	negative		1
117_Caulobacterales	020_Cercomonadida	negative	1
117_Caulobacterales	020_Cercomonadida	positive	1
117_Caulobacterales	024_Glissomonadida	positive	1
117_Caulobacterales	028_Limnofilida	negative	1
117_Caulobacterales	066_Chitinophagales	negative		1
117_Caulobacterales	067_Cytophagales	negative		1
117_Caulobacterales	067_Cytophagales	positive	1
117_Caulobacterales	068_Sphingobacteriales	positive	1
117_Caulobacterales	090_Paenibacillales	positive	1
117_Caulobacterales	092_Gemmatimonadales	negative		1
117_Caulobacterales	096_Latescibacterota	negative		1
117_Caulobacterales	111_Saccharimonadales	positive	1
117_Caulobacterales	124_Rhizobiales	positive		1
117_Caulobacterales	128_Sphingomonadales	positive	1
118_Dongiales	124_Rhizobiales	positive		1
119_Elsterales	048_IMCC26256	positive		1
119_Elsterales	060_MB-A2-108	positive		1
119_Elsterales	080_S085	positive		1
119_Elsterales	103_Polyangiales	positive	1
119_Elsterales	147_Opitutales	negative		1
120_Micavibrionales	110_Parcubacteria	positive	1
120_Micavibrionales	148_Pedosphaerales	positive	1
121_Micropepsales	110_Parcubacteria	positive		1
121_Micropepsales	122_Paracaedibacterales	positive		1
122_Paracaedibacterales	056_Propionibacteriales	negative		1
122_Paracaedibacterales	062_Solirubrobacterales	negative	1
123_Reyranellales	124_Rhizobiales	positive		1
124_Rhizobiales	068_Sphingobacteriales	negative	1
124_Rhizobiales	089_Bacillales	negative	1
124_Rhizobiales	089_Bacillales	positive	1
124_Rhizobiales	097_Rokubacteriales	positive		1
124_Rhizobiales	124_Rhizobiales	negative	1
124_Rhizobiales	124_Rhizobiales	positive	4
124_Rhizobiales	126_Rhodospirillales	positive	2	2
124_Rhizobiales	128_Sphingomonadales	positive	3
127_Rickettsiales	128_Sphingomonadales	negative	1
128_Sphingomonadales	030_Thaumatomonadida	negative		1
128_Sphingomonadales	044_Subgroup5	negative		1
128_Sphingomonadales	055_Micrococcales	positive		1
128_Sphingomonadales	056_Propionibacteriales	positive		1
128_Sphingomonadales	058_Streptomycetales	positive		1
128_Sphingomonadales	066_Chitinophagales	positive		1
128_Sphingomonadales	090_Paenibacillales	positive		1
128_Sphingomonadales	111_Saccharimonadales	positive		1
128_Sphingomonadales	124_Rhizobiales	positive		2
128_Sphingomonadales	128_Sphingomonadales	positive	2
128_Sphingomonadales	134_EPR3968-O8a-Bc78	negative		1
128_Sphingomonadales	139_Steroidobacterales	negative	1
128_Sphingomonadales	141_Xanthomonadales	positive		2
129_unidentified Alphaproteobacteria	065_unidentified Armatimonadota	positive		1
129_unidentified Alphaproteobacteria	068_Sphingobacteriales	negative	1
130_Burkholderiales	008_Hypocreales	negative		1
130_Burkholderiales	019_Mucorales	positive		1
130_Burkholderiales	020_Cercomonadida	negative		1
130_Burkholderiales	020_Cercomonadida	positive		2
130_Burkholderiales	022_Cryptofilida	negative	1
130_Burkholderiales	024_Glissomonadida	negative		4
130_Burkholderiales	024_Glissomonadida	positive	1
130_Burkholderiales	035_Abditibacteriales	negative	1
130_Burkholderiales	036_Acidobacteriales	positive	1
130_Burkholderiales	041_Pyrinomonadales	positive		1
130_Burkholderiales	046_Vicinamibacterales	positive		1
130_Burkholderiales	049_Microtrichales	positive		1
130_Burkholderiales	054_Kineosporiales	positive	1
130_Burkholderiales	055_Micrococcales	positive		2
130_Burkholderiales	056_Propionibacteriales	positive	1	1
130_Burkholderiales	061_Gaiellales	negative		2
130_Burkholderiales	061_Gaiellales	positive	1	1
130_Burkholderiales	062_Solirubrobacterales	positive	1
130_Burkholderiales	067_Cytophagales	positive	3
130_Burkholderiales	081_KD4-96	positive		1
130_Burkholderiales	089_Bacillales	positive	1	1
130_Burkholderiales	090_Paenibacillales	positive	3
130_Burkholderiales	092_Gemmatimonadales	positive	2	2
130_Burkholderiales	096_Latescibacterota	positive		1
130_Burkholderiales	098_bacteriap25	positive		1
130_Burkholderiales	105_CandidatusUhrbacteria	positive	1
130_Burkholderiales	109_CandidatusLloydbacteria	positive	1
130_Burkholderiales	110_Parcubacteria	negative	1
130_Burkholderiales	117_Caulobacterales	positive		2
130_Burkholderiales	119_Elsterales	positive		1
130_Burkholderiales	121_Micropepsales	positive		1
130_Burkholderiales	124_Rhizobiales	negative		1
130_Burkholderiales	124_Rhizobiales	positive	2	3
130_Burkholderiales	126_Rhodospirillales	negative	1
130_Burkholderiales	126_Rhodospirillales	positive	1	1
130_Burkholderiales	128_Sphingomonadales	positive	1
130_Burkholderiales	130_Burkholderiales	positive	4	2
130_Burkholderiales	135_GammaproteobacteriaIncertaeSedis	positive	1
130_Burkholderiales	137_PLTA13	negative		1
130_Burkholderiales	137_PLTA13	positive		1
130_Burkholderiales	146_Chthoniobacterales	negative		1
130_Burkholderiales	147_Opitutales	negative		1
130_Burkholderiales	148_Pedosphaerales	positive	1
130_Burkholderiales	150_AT_rhizo	positive	1
131_CCD24	128_Sphingomonadales	negative	1
131_CCD24	135_GammaproteobacteriaIncertaeSedis	positive		1
131_CCD24	137_PLTA13	positive	1	1
132_Coxiellales	024_Glissomonadida	negative	1
132_Coxiellales	067_Cytophagales	positive	1
133_Diplorickettsiales	053_Glycomycetales	negative	1
133_Diplorickettsiales	073_Oligoflexales	positive	2
134_EPR3968-O8a-Bc78	048_IMCC26256	positive		1
134_EPR3968-O8a-Bc78	095_Latescibacterales	positive		1
135_GammaproteobacteriaIncertaeSedis	056_Propionibacteriales	negative	1
135_GammaproteobacteriaIncertaeSedis	090_Paenibacillales	negative	1
135_GammaproteobacteriaIncertaeSedis	148_Pedosphaerales	positive	1
136_KI89Aclade	089_Bacillales	positive		1
137_PLTA13	126_Rhodospirillales	positive	1
138_Pseudomonadales	124_Rhizobiales	positive		1
138_Pseudomonadales	138_Pseudomonadales	positive		1
139_Steroidobacterales	094_S0134terrestrialgroup	positive		1
139_Steroidobacterales	126_Rhodospirillales	positive		1
140_unidentified Gammaproteobacteria	119_Elsterales	negative	1
140_unidentified Gammaproteobacteria	132_Coxiellales	positive	1
141_Xanthomonadales	002_Eurotiales	positive		1
141_Xanthomonadales	008_Hypocreales	positive		2
141_Xanthomonadales	020_Cercomonadida	positive	1
141_Xanthomonadales	021_Cryomonadida	negative		1
141_Xanthomonadales	024_Glissomonadida	negative	2
141_Xanthomonadales	024_Glissomonadida	positive	1	2
141_Xanthomonadales	036_Acidobacteriales	positive	1
141_Xanthomonadales	050_Catenulisporales	positive	2
141_Xanthomonadales	053_Glycomycetales	positive		1
141_Xanthomonadales	055_Micrococcales	positive		2
141_Xanthomonadales	056_Propionibacteriales	positive		2
141_Xanthomonadales	063_Armatimonadales	negative	1
141_Xanthomonadales	066_Chitinophagales	negative	1
141_Xanthomonadales	067_Cytophagales	positive		1
141_Xanthomonadales	068_Sphingobacteriales	positive	2
141_Xanthomonadales	084_Sericytochromatia	positive		1
141_Xanthomonadales	090_Paenibacillales	positive	1	1
141_Xanthomonadales	099_Myxococcales	positive	1
141_Xanthomonadales	103_Polyangiales	positive	1
141_Xanthomonadales	117_Caulobacterales	positive	1	1
141_Xanthomonadales	123_Reyranellales	positive	1
141_Xanthomonadales	124_Rhizobiales	positive	1	1
141_Xanthomonadales	128_Sphingomonadales	positive	1
141_Xanthomonadales	130_Burkholderiales	negative	1
141_Xanthomonadales	130_Burkholderiales	positive	1
141_Xanthomonadales	138_Pseudomonadales	negative	1
141_Xanthomonadales	141_Xanthomonadales	positive	4	1
141_Xanthomonadales	148_Pedosphaerales	negative		1
141_Xanthomonadales	150_AT_rhizo	negative	1
142_unidentified Proteobacteria	066_Chitinophagales	positive	1	1
144_Sumerlaeales	073_Oligoflexales	positive		1
144_Sumerlaeales	089_Bacillales	positive		1
144_Sumerlaeales	129_unidentified Alphaproteobacteria	negative		1
145_Chlamydiales	099_Myxococcales	positive		1
145_Chlamydiales	124_Rhizobiales	negative	1
146_Chthoniobacterales	022_Cryptofilida	positive		1
146_Chthoniobacterales	024_Glissomonadida	positive	1
146_Chthoniobacterales	041_Pyrinomonadales	positive		1
146_Chthoniobacterales	090_Paenibacillales	negative		1
146_Chthoniobacterales	103_Polyangiales	positive	1
146_Chthoniobacterales	124_Rhizobiales	negative	1
146_Chthoniobacterales	128_Sphingomonadales	positive	1
147_Opitutales	090_Paenibacillales	positive	1
148_Pedosphaerales	068_Sphingobacteriales	negative	1
148_Pedosphaerales	124_Rhizobiales	positive		1
149_Verrucomicrobiales	020_Cercomonadida	negative		1
149_Verrucomicrobiales	020_Cercomonadida	positive		1
149_Verrucomicrobiales	090_Paenibacillales	positive	1
149_Verrucomicrobiales	124_Rhizobiales	positive	1
150_AT_rhizo	009_Sordariales	positive	1
151_Locationcr1_base	068_Sphingobacteriales	positive	1
151_Locationcr1_base	121_Micropepsales	negative	1
152_Locationcr1_tip	148_Pedosphaerales	negative		1
153_Locationcr2_base	086_Babeliales	positive	1
153_Locationcr2_base	150_AT_rhizo	positive	1
154_Locationcr2_tip	148_Pedosphaerales	negative		1
156_Locationprim_base	068_Sphingobacteriales	negative	1
156_Locationprim_base	148_Pedosphaerales	negative	1
158_Locationsem_tip	089_Bacillales	positive		1

## Sheet: FigS5
Organism	MDS1	MDS2	MDS3	SampleID	Root_type	Root_section	X11C_level
Bacteria	-0.108673	0.30898	0.105944	S124	prim	base	low
Bacteria	-0.383845	-0.0566642	0.265761	S125	prim	tip	medium
Bacteria	0.301429	0.469895	0.17711	S126	sem	base	low
Bacteria	-0.59394	0.0940651	0.10669	S127	sem	tip	medium
Bacteria	-0.837749	0.222222	0.19183	S128	sem	base	low
Bacteria	-0.336402	0.084831	-0.024816	S129	sem	tip	medium
Bacteria	0.0461157	0.00480661	0.156192	S130	sem	base	low
Bacteria	-0.449639	-0.165193	0.235703	S131	sem	tip	medium
Bacteria	0.388544	-0.697304	0.297198	S132	cr3	base	low
Bacteria	0.107167	-0.91525	0.572337	S133	cr3	tip	medium
Bacteria	-0.448197	-0.136257	0.13106	S134	cr2	base	low
Bacteria	0.273684	0.0887357	0.0365017	S135	cr2	tip	medium
Bacteria	-0.14057	0.0503842	-0.0114889	S136	cr1	base	low
Bacteria	-0.711127	-0.155262	-0.0404071	S137	cr1	tip	medium
Bacteria	0.306965	-0.305252	0.357235	S138	cr3	tip	medium
Bacteria	0.332479	0.15986	0.19559	S139	cr2	base	low
Bacteria	-0.400677	-0.465543	0.273301	S140	cr2	tip	medium
Bacteria	0.505099	0.0928293	0.622076	S141	cr3	base	low
Bacteria	0.0897883	0.197262	0.106038	S142	cr1	base	low
Bacteria	-0.383231	0.0456781	0.229634	S143	cr1	tip	medium
Bacteria	0.540096	-0.380344	0.149805	S144	cr2	base	low
Bacteria	-0.119255	-0.521547	0.0858072	S145	cr2	tip	medium
Bacteria	0.468768	-0.0890819	0.406254	S146	cr3	base	low
Bacteria	0.550067	0.282698	0.57381	S147	cr3	tip	high
Bacteria	0.179705	0.20757	0.10821	S148	cr1	base	low
Bacteria	-0.742778	-0.197862	0.147573	S149	cr1	tip	medium
Bacteria	-0.0301945	0.612556	0.0559174	S151	prim	base	low
Bacteria	-0.398654	0.526145	0.217286	S152	prim	tip	medium
Bacteria	0.0594162	0.427421	-0.0466911	S153	sem	base	low
Bacteria	-0.705672	0.144145	0.0972169	S154	sem	tip	medium
Bacteria	-0.0067074	0.394331	-0.0134784	S155	sem	base	low
Bacteria	-0.227931	0.339676	0.104992	S156	sem	tip	medium
Bacteria	-0.0363337	0.167614	-0.0640686	S157	sem	base	low
Bacteria	-0.59901	0.229641	0.0955409	S158	sem	tip	medium
Bacteria	-0.0955681	0.1114	-0.0428734	S159	cr1	base	low
Bacteria	-0.610679	-0.0970021	0.0824311	S160	cr1	tip	medium
Bacteria	0.222734	0.0142176	-0.0403809	S161	cr2	base	low
Bacteria	-0.292663	-0.3348	0.031338	S162	cr2	tip	medium
Bacteria	0.473393	0.000662727	0.133884	S163	cr3	base	low
Bacteria	0.219701	-0.00446946	0.152869	S164	cr3	tip	high
Bacteria	0.0777264	0.273313	0.184865	S165	cr2	base	low
Bacteria	-0.168765	-0.039726	-0.127473	S166	cr2	tip	medium
Bacteria	0.044876	0.322983	-0.0693247	S167	cr1	base	low
Bacteria	-0.478092	-0.0875394	0.0286062	S168	cr1	tip	medium
Bacteria	0.481444	0.0771964	0.190801	S169	cr3	base	low
Bacteria	0.234894	-0.290864	0.192853	S170	cr3	tip	high
Bacteria	0.478278	0.229	0.0171904	S171	cr2	base	low
Bacteria	-0.165908	-0.27864	-0.193071	S172	cr2	tip	medium
Bacteria	0.590584	-0.64143	0.0447001	S173	cr4	tip	high
Bacteria	0.0312443	-0.0130458	-0.129773	S174	cr1	base	low
Bacteria	-0.394948	-0.0743232	-0.0485997	S175	cr1	tip	medium
Bacteria	0.592759	-0.105085	0.180787	S176	cr3	base	low
Bacteria	0.430505	-0.471879	-0.129221	S177	cr3	tip	high
Bacteria	0.445297	0.292317	0.0640172	S178	cr2	base	low
Bacteria	-0.159473	-0.474925	-0.237007	S179	cr2	tip	medium
Bacteria	0.231335	0.184202	-0.0448586	S180	cr1	base	low
Bacteria	-0.429585	-0.197419	-0.0263051	S181	cr1	tip	medium
Bacteria	-0.0122219	0.434933	-0.128331	S183	prim	base	low
Bacteria	-0.723119	0.121027	0.0386289	S184	prim	tip	medium
Bacteria	0.0559002	0.34535	-0.147396	S185	sem	base	low
Bacteria	-0.669964	0.0692075	-0.0508233	S186	sem	tip	medium
Bacteria	-0.0297969	0.317124	-0.203124	S187	sem	base	low
Bacteria	-0.53162	0.0622728	-0.243182	S188	sem	tip	medium
Bacteria	0.0468053	0.265213	-0.0793076	S189	sem	base	low
Bacteria	-0.47697	0.017101	-0.0367106	S190	sem	tip	medium
Bacteria	0.827088	0.0261626	0.0524466	S191	cr4	tip	high
Bacteria	0.487119	-0.0246251	-0.338729	S192	cr2	base	low
Bacteria	-0.259655	-0.0426455	-0.290708	S193	cr2	tip	medium
Bacteria	0.136806	0.289974	-0.206074	S194	cr1	base	low
Bacteria	-0.419454	-0.113363	-0.15784	S195	cr1	tip	medium
Bacteria	0.484512	0.478281	-0.152655	S196	cr3	base	low
Bacteria	0.278452	-0.236226	-0.482786	S197	cr3	tip	high
Bacteria	0.407832	0.252191	-0.122485	S198	cr2	base	low
Bacteria	-0.132657	-0.35455	-0.32382	S199	cr2	tip	medium
Bacteria	0.65788	-0.268454	-0.208126	S200	cr3	base	low
Bacteria	0.265801	-0.681697	-0.227029	S201	cr3	tip	high
Bacteria	0.106132	0.138244	-0.309955	S202	cr1	base	low
Bacteria	-0.459724	-0.365418	-0.251428	S203	cr1	tip	medium
Bacteria	0.0832	0.0597226	-0.117947	S204	cr2	base	low
Bacteria	0.604407	0.192418	-0.297395	S205	cr2	tip	medium
Bacteria	-0.407494	-0.0928756	-0.206766	S206	cr1	base	low
Bacteria	0.154049	0.183034	-0.247934	S207	cr1	tip	medium
Bacteria	0.637368	-0.435809	-0.481214	S208	cr3	base	low
Bacteria	-0.0284329	-0.312772	-0.381343	S209	cr3	tip	high
Bacteria	-0.0360797	-0.302226	-0.195231	S210	cr2	base	low
Bacteria	0.463926	0.440592	-0.187845	S211	cr2	tip	medium
Bacteria	-0.089699	-0.239658	-0.072575	S212	cr1	base	low
Bacteria	0.331785	0.317543	-0.0594343	S213	cr1	tip	medium
Fungi	-0.114853	-0.0188489	0.239871	S1	prim	base	low
Fungi	0.0766083	-0.0259336	0.0327151	S2	prim	tip	medium
Fungi	-0.216344	-0.0738388	0.140875	S3	sem	base	low
Fungi	-0.0103015	0.197745	0.037411	S4	sem	tip	medium
Fungi	0.0341423	0.093872	0.024279	S5	sem	base	low
Fungi	-0.0728583	0.0219201	0.0474426	S6	sem	tip	medium
Fungi	0.0371643	0.127934	0.33747	S7	sem	base	low
Fungi	0.300465	0.00704555	0.033334	S8	sem	tip	medium
Fungi	-0.0902205	-0.0832295	0.0511882	S9	cr3	base	low
Fungi	-0.0411036	-0.22005	0.122033	S10	cr3	tip	medium
Fungi	0.160827	0.0683981	0.0325175	S11	cr2	base	low
Fungi	0.35399	-0.0648765	0.024734	S12	cr2	tip	medium
Fungi	0.137342	-0.173023	0.281452	S13	cr1	base	low
Fungi	0.168517	0.109593	0.107657	S14	cr1	tip	medium
Fungi	-0.00859245	-0.162558	0.183629	S15	cr3	tip	medium
Fungi	0.11766	-0.059003	0.127432	S16	cr2	base	low
Fungi	0.16584	0.24011	0.0825174	S17	cr2	tip	medium
Fungi	-0.289785	-0.0507231	0.0752182	S18	cr3	base	low
Fungi	-0.365794	0.174473	0.130182	S19	cr1	base	low
Fungi	-0.184046	0.0963277	0.189481	S20	cr1	tip	medium
Fungi	-0.258013	-0.0484463	-0.0323841	S21	cr2	base	low
Fungi	0.0468577	-0.0534701	-0.102988	S22	cr2	tip	medium
Fungi	-0.0396659	-0.130136	0.0888381	S23	cr3	base	low
Fungi	-0.150282	-0.149252	0.0634552	S24	cr3	tip	high
Fungi	0.0604422	0.0102469	0.176209	S25	cr1	base	low
Fungi	0.218551	0.0285692	0.0528713	S26	cr1	tip	medium
Fungi	-0.11463	0.0796742	0.283711	S28	prim	base	low
Fungi	-0.135245	0.138218	-0.00373078	S29	prim	tip	medium
Fungi	-0.0053621	0.077259	0.166162	S30	sem	base	low
Fungi	0.218983	0.0651463	-0.00793257	S31	sem	tip	medium
Fungi	-0.165661	0.129725	0.11199	S32	sem	base	low
Fungi	0.125344	0.2065	-0.0145826	S33	sem	tip	medium
Fungi	-0.014197	0.0954001	0.0454192	S34	sem	base	low
Fungi	0.218381	0.236679	-0.077769	S35	sem	tip	medium
Fungi	-0.237287	0.0833316	0.0460698	S36	cr1	base	low
Fungi	0.202941	0.142238	0.00840289	S37	cr1	tip	medium
Fungi	0.0378975	0.0630382	0.0508361	S38	cr2	base	low
Fungi	-0.125185	0.503043	-0.0849429	S39	cr2	tip	medium
Fungi	0.0325347	-0.108607	0.0337521	S40	cr3	base	low
Fungi	-0.0615087	-0.0157779	-0.234435	S42	cr2	base	low
Fungi	0.0320846	0.0147111	0.110703	S43	cr2	tip	medium
Fungi	-0.414705	-0.0161083	0.0882194	S44	cr1	base	low
Fungi	0.438271	0.0441601	0.0227975	S45	cr1	tip	medium
Fungi	0.0120346	-0.153962	0.0475506	S46	cr3	base	low
Fungi	-0.364505	-0.0613181	-0.171412	S47	cr3	tip	high
Fungi	0.186426	-0.124522	-0.00568658	S48	cr2	base	low
Fungi	-0.138456	0.0985278	-0.0884752	S49	cr2	tip	medium
Fungi	-0.193995	-0.326473	0.0844669	S50	cr4	tip	high
Fungi	-0.026657	0.128382	-0.220786	S51	cr1	base	low
Fungi	0.15835	0.0179047	-0.00657849	S52	cr1	tip	medium
Fungi	0.116749	-0.154729	-0.142326	S53	cr3	base	low
Fungi	0.249673	-0.135715	-0.0606869	S54	cr3	tip	high
Fungi	-0.0335864	-0.0501896	-0.136197	S55	cr2	base	low
Fungi	0.0345773	-0.201521	-0.10703	S56	cr2	tip	medium
Fungi	-0.0555338	0.214318	0.178952	S57	cr1	base	low
Fungi	0.315819	0.0823884	-0.0971183	S58	cr1	tip	medium
Fungi	0.219198	-0.176791	0.109003	S60	prim	base	low
Fungi	0.235875	0.137279	-0.137377	S61	prim	tip	medium
Fungi	-0.247467	0.266089	0.00313093	S62	sem	base	low
Fungi	0.239001	0.180424	-0.0964953	S63	sem	tip	medium
Fungi	-0.240132	0.172864	-0.222648	S64	sem	base	low
Fungi	-0.0321736	0.225227	-0.126146	S65	sem	tip	medium
Fungi	-0.252331	0.167539	-0.113706	S66	sem	base	low
Fungi	0.0818335	0.0736219	-0.0316487	S67	sem	tip	medium
Fungi	-0.213802	-0.30037	-0.0272781	S68	cr4	tip	high
Fungi	0.12919	-0.189385	-0.25147	S69	cr2	base	low
Fungi	0.0936179	0.0359118	-0.245076	S70	cr2	tip	medium
Fungi	0.186574	-0.241952	0.0226475	S71	cr1	base	low
Fungi	0.18984	0.0361352	-0.0812693	S72	cr1	tip	medium
Fungi	-0.127555	-0.289944	-0.128422	S73	cr3	base	low
Fungi	-0.0686622	-0.118361	-0.0376889	S74	cr3	tip	high
Fungi	-0.237703	0.0302461	-0.0447293	S75	cr2	base	low
Fungi	-0.0766502	-0.123291	0.00685938	S76	cr2	tip	medium
Fungi	-0.0290103	-0.074071	-0.0109882	S77	cr3	base	low
Fungi	0.008832	-0.185152	-0.0114182	S78	cr3	tip	high
Fungi	-0.109161	-0.0684921	-0.0757604	S79	cr1	base	low
Fungi	0.0517854	0.0735956	-0.101366	S80	cr1	tip	medium
Fungi	-0.238814	0.0360439	-0.280562	S81	cr2	base	low
Fungi	-0.153701	-0.169145	-0.296061	S82	cr2	tip	medium
Fungi	0.180088	0.00609254	-0.0188089	S83	cr1	base	low
Fungi	-0.0403552	0.00385674	-0.0561352	S84	cr1	tip	medium
Fungi	-0.00835724	-0.119444	-0.00299762	S85	cr3	base	low
Fungi	0.0012462	-0.0873171	-0.0418557	S86	cr3	tip	high
Fungi	0.107658	-0.17281	-0.0818414	S88	cr2	tip	medium
Fungi	0.0217021	-0.035676	-0.0150716	S89	cr1	base	low
Fungi	-0.000667671	-0.0272912	0.0283955	S90	cr1	tip	medium
Cercozoa	-0.887527	0.201114	-0.315758	S1	sem	tip	medium
Cercozoa	0.373198	-0.152677	-0.149695	S2	sem	base	low
Cercozoa	-0.0429443	-0.314998	0.0107243	S3	sem	tip	medium
Cercozoa	-0.653876	-0.481736	-0.1749	S4	sem	base	low
Cercozoa	-0.793871	0.0140323	0.0102417	S5	sem	tip	medium
Cercozoa	0.0667868	0.200338	-0.0431024	S6	sem	base	low
Cercozoa	0.0286757	-0.228664	-0.266888	S7	prim	tip	medium
Cercozoa	0.0687749	0.248699	0.184911	S8	prim	base	low
Cercozoa	0.244515	0.174415	0.0277996	S9	cr2	base	low
Cercozoa	0.353643	-0.0358596	-0.27278	S10	cr3	tip	medium
Cercozoa	-0.0734017	0.00552704	-0.18332	S11	cr1	tip	medium
Cercozoa	0.233572	-0.219418	-0.015917	S12	cr1	base	low
Cercozoa	-0.152632	0.454661	0.0861123	S13	cr2	tip	medium
Cercozoa	-0.62896	0.331102	-0.0409292	S14	cr2	base	low
Cercozoa	0.653512	-0.0928759	-0.112669	S15	cr3	tip	medium
Cercozoa	0.158022	0.526703	-0.454593	S16	cr3	base	low
Cercozoa	0.175646	0.305985	-0.230976	S17	cr3	tip	high
Cercozoa	0.41043	0.235182	-0.132925	S18	cr3	base	low
Cercozoa	-0.410395	0.361614	-0.39564	S19	cr2	tip	medium
Cercozoa	-0.162798	0.94062	0.426739	S20	cr2	base	low
Cercozoa	-0.366605	0.108735	-0.225235	S21	cr1	tip	medium
Cercozoa	-0.0576487	0.753539	-0.247614	S22	cr1	base	low
Cercozoa	0.0632969	0.171001	-0.383927	S23	cr3	base	low
Cercozoa	-0.425659	0.673165	-0.394395	S24	cr2	tip	medium
Cercozoa	0.0766445	0.243813	-0.107448	S25	sem	base	low
Cercozoa	-0.562618	-0.444951	-0.17978	S26	sem	tip	medium
Cercozoa	0.250423	-0.188206	0.144049	S27	sem	base	low
Cercozoa	-0.38255	0.378932	0.91626	S28	prim	tip	medium
Cercozoa	0.287226	-0.0712109	0.28953	S29	prim	base	low
Cercozoa	0.00945322	-0.0686143	-0.148968	S31	cr1	tip	medium
Cercozoa	-0.162124	0.170265	-0.0199625	S32	cr1	base	low
Cercozoa	0.333821	0.163656	-0.290661	S33	cr3	base	low
Cercozoa	-0.429396	-0.173439	-0.298806	S34	cr2	tip	medium
Cercozoa	-0.290228	0.304357	0.228297	S35	cr2	base	low
Cercozoa	-0.572376	-0.0540987	-0.431714	S36	cr1	tip	medium
Cercozoa	0.257165	-0.30239	-0.0528189	S37	cr1	base	low
Cercozoa	-0.770605	0.117906	-0.117509	S38	sem	tip	medium
Cercozoa	-0.244573	0.0910626	0.42128	S39	sem	base	low
Cercozoa	0.1354	-0.165715	-0.263347	S40	sem	tip	medium
Cercozoa	0.190018	0.320008	0.274652	S41	cr2	base	low
Cercozoa	0.39618	-0.0527299	-0.203877	S42	cr3	tip	high
Cercozoa	0.404143	0.120437	-0.206202	S43	cr3	base	low
Cercozoa	-0.550028	-0.0530648	0.024519	S44	cr1	tip	medium
Cercozoa	0.00660989	-0.0261768	-0.0516748	S45	cr1	base	low
Cercozoa	-0.0522843	-0.403297	0.180028	S46	cr2	tip	medium
Cercozoa	-0.0299874	0.223745	0.308008	S47	cr2	base	low
Cercozoa	0.186877	-0.0343808	-0.0437214	S48	cr3	tip	high
Cercozoa	-0.088612	-0.30376	0.393103	S49	cr2	tip	medium
Cercozoa	0.447795	0.0231003	0.0119117	S50	cr2	base	low
Cercozoa	0.430219	0.128829	0.0698232	S51	cr3	tip	high
Cercozoa	0.379041	0.182011	-0.151606	S52	cr3	base	low
Cercozoa	-0.0385761	-0.0396686	0.0217836	S53	cr1	tip	medium
Cercozoa	0.100404	-0.247413	-0.199386	S54	cr1	base	low
Cercozoa	0.531444	0.159468	-0.303536	S55	cr4	tip	high
Cercozoa	-0.197301	-0.183472	-0.184287	S56	cr2	tip	medium
Cercozoa	0.233785	-0.328837	0.0437833	S57	sem	base	low
Cercozoa	-0.357206	-0.353649	-0.148992	S58	sem	tip	medium
Cercozoa	0.235546	-0.107992	-0.000148355	S59	sem	base	low
Cercozoa	-0.329058	-0.594436	-0.173604	S60	prim	tip	medium
Cercozoa	0.352126	-0.20725	-0.00693242	S61	prim	base	low
Cercozoa	0.103562	-0.0465958	-0.191755	S63	cr1	tip	medium
Cercozoa	0.303921	-0.134454	-0.043073	S64	cr1	base	low
Cercozoa	-0.268832	-0.252754	0.0902004	S65	cr1	tip	medium
Cercozoa	0.261077	-0.153434	0.0527837	S66	cr1	base	low
Cercozoa	-0.203651	-0.480204	0.377549	S67	cr2	tip	medium
Cercozoa	0.369764	-0.03004	0.200501	S68	cr2	base	low
Cercozoa	0.421909	0.166638	-0.00451558	S69	cr4	tip	high
Cercozoa	-0.203666	-0.0835655	-0.0814017	S70	sem	tip	medium
Cercozoa	-0.222902	0.271897	0.211123	S71	sem	base	low
Cercozoa	-0.740214	0.132261	0.497149	S72	sem	tip	medium
Cercozoa	-0.47047	-0.333088	0.195453	S73	cr1	tip	medium
Cercozoa	0.211514	-0.167014	0.202231	S74	cr1	base	low
Cercozoa	0.312943	-0.25451	0.245961	S75	cr3	tip	high
Cercozoa	0.249145	0.132546	0.124303	S76	cr3	base	low
Cercozoa	-0.133473	-0.151078	0.32842	S77	cr2	tip	medium
Cercozoa	0.296901	0.0143679	0.0975296	S78	cr2	base	low
Cercozoa	0.112636	-0.114243	0.167784	S79	cr3	tip	high
Cercozoa	0.318776	0.0881344	0.111304	S80	cr3	base	low
Cercozoa	0.329691	-0.0487403	0.124907	S81	cr2	tip	medium
Cercozoa	-0.0513037	-0.212015	0.0209775	S82	cr2	base	low
Cercozoa	0.0137614	-0.201895	0.134854	S83	cr3	tip	high
Cercozoa	0.293241	0.0970395	0.198753	S84	cr3	base	low
Cercozoa	0.279971	-0.0883332	0.122592	S85	cr1	tip	medium
Cercozoa	-0.339765	-0.302315	0.0728114	S86	cr1	base	low
Cercozoa	0.293657	0.0673218	0.291031	S87	cr2	tip	medium
Cercozoa	-0.166378	-0.0132463	0.256677	S88	cr2	base	low
Cercozoa	0.382574	-0.00923785	0.0651368	S90	cr1	tip	medium
Cercozoa	-0.114943	-0.296481	-0.316598	S91	cr1	base	low

## Sheet: FigS6
Organism	Group1	Group2	Df	SumsOfSqs	F.Model	R2	p.value	p.adjusted	sig	sig_star
Bacteria	cr1	cr2	1	0.293064	1.94075	0.121748	0.093	0.93
Bacteria	cr1	cr3	1	0.467084	3.24418	0.264957	0.038	0.38
Bacteria	cr1	prim	1	0.540458	3.09276	0.18094	0.034	0.34
Bacteria	cr1	sem	1	0.19093	1.041	0.0692108	0.308	1
Bacteria	cr2	cr3	1	0.294582	2.2927	0.203025	0.04	0.4
Bacteria	cr2	prim	1	0.724655	4.39739	0.239022	0.005	0.05	.	*
Bacteria	cr2	sem	1	0.399217	2.30159	0.141188	0.074	0.74
Bacteria	cr3	prim	1	0.731789	4.42376	0.329547	0.035	0.35
Bacteria	cr3	sem	1	0.585741	3.27422	0.266756	0.033	0.33
Bacteria	prim	sem	1	0.201278	1.02069	0.0679525	0.29	1
Fungi	prim	sem	1	0.219385	0.731847	0.0496779	0.58	1
Fungi	prim	cr1	1	0.267785	0.967753	0.0808634	0.389	1
Fungi	prim	cr2	1	0.423323	2.1476	0.141778	0.104	1
Fungi	prim	cr3	1	0.347653	1.36105	0.131362	0.337	1
Fungi	sem	cr1	1	0.0725701	0.278652	0.0247062	0.976	1
Fungi	sem	cr2	1	0.282839	1.54268	0.106079	0.172	1
Fungi	sem	cr3	1	0.249869	1.06085	0.105443	0.442	1
Fungi	cr1	cr2	1	0.121127	0.984385	0.0896167	0.387	1
Fungi	cr1	cr3	1	0.127839	0.793322	0.11678	0.604	1
Fungi	cr2	cr3	1	0.068853	1.13439	0.124189	0.29	1
Cercozoa	prim	sem	1	0.0939787	0.480749	0.0331992	0.574	1
Cercozoa	prim	cr1	1	0.138836	0.77445	0.0524182	0.411	1
Cercozoa	prim	cr2	1	0.185271	1.11641	0.0738542	0.293	1
Cercozoa	prim	cr3	1	0.769164	4.63406	0.316663	0.012	0.12
Cercozoa	sem	cr1	1	0.0665945	0.350244	0.0244068	0.687	1
Cercozoa	sem	cr2	1	0.120601	0.682054	0.046455	0.459	1
Cercozoa	sem	cr3	1	0.580275	3.20249	0.242567	0.051	0.51
Cercozoa	cr1	cr2	1	0.0373592	0.232613	0.0163437	0.971	1
Cercozoa	cr1	cr3	1	0.509013	3.21152	0.243085	0.017	0.17
Cercozoa	cr2	cr3	1	0.519717	3.71621	0.270935	0.007	0.07

## Sheet: FigS7 11C_level
Organism	Factor	class	genus	p-values	p-values (corrected)	Effect size	medium: mean rel. freq. (%)	medium: std. dev. (%)	low: mean rel. freq. (%)	low: std. dev. (%)	high: mean rel. freq. (%)	high: std. dev. (%)
Bacteria	X11C_level	Acidobacteriia	Bryobacter	0.00146628	0.0239737	0.142325	0.506087	0.258122	0.741476	0.287871	0.793325	0.448881
Bacteria	X11C_level	Acidobacteriia	Edaphobacter	0.0047525	0.0398479	0.118262	0.111134	0.137324	0.503383	0.785431	0.0433137	0.0666194
Bacteria	X11C_level	Actinobacteria	Catenulispora	0.00319453	0.0336971	0.126465	0.0296357	0.0743606	0.528671	0.938737	0.020517	0.0386873
Bacteria	X11C_level	Alphaproteobacteria	Bradyrhizobium	7.26437e-05	0.0047509	0.200872	0.230247	0.171597	0.478572	0.284179	0.408061	0.192332
Bacteria	X11C_level	Alphaproteobacteria	Mesorhizobium	0.0011375	0.0232476	0.147434	0.164136	0.118159	0.29201	0.139212	0.221128	0.241365
Bacteria	X11C_level	Alphaproteobacteria	Porphyrobacter	0.00213575	0.0290996	0.134702	0.197761	0.107282	0.291056	0.162353	0.150458	0.0723773
Bacteria	X11C_level	Alphaproteobacteria	Sphingomonas	0.00259048	0.0325803	0.130763	3.89995	1.24835	4.95749	1.95723	3.21661	1.05302
Bacteria	X11C_level	Alphaproteobacteria	Devosia	0.00376114	0.0351397	0.123103	1.03041	0.713426	0.653205	0.562264	0.339671	0.408869
Bacteria	X11C_level	Bacilli	Paenibacillus	0.00418612	0.038024	0.120891	7.80844	5.62296	4.37681	3.99	4.15584	2.16927
Bacteria	X11C_level	Bacilli	Cohnella	0.00465016	0.0400158	0.118714	2.79772	1.98188	1.46959	1.35704	1.69607	2.22624
Bacteria	X11C_level	Bacteroidia	Niastella	0.00117266	0.0225564	0.146823	0.252473	0.33195	0.606445	0.464802	0.351069	0.39801
Bacteria	X11C_level	Bacteroidia	Pontibacter	0.00354114	0.036186	0.124346	0.69017	0.872947	0.204216	0.580393	0.020517	0.0290155
Bacteria	X11C_level	Deltaproteobacteria	Bdellovibrio	4.65482e-05	0.00507376	0.209197	0.0626909	0.0873072	0.21853	0.189539	0.332832	0.338068
Bacteria	X11C_level	Deltaproteobacteria	Peredibacter	0.000241668	0.00790254	0.177948	0.267291	0.519551	1.5717	1.90726	2.17253	2.13971
Bacteria	X11C_level	Gammaproteobacteria	Ralstonia	6.45032e-05	0.00527314	0.203104	0.227397	0.473311	1.24152	1.79567	2.68317	2.29132
Bacteria	X11C_level	Gammaproteobacteria	Dyella	7.41582e-05	0.00404162	0.200484	4.55535	2.75095	2.43628	2.30947	1.21506	0.596978
Bacteria	X11C_level	Gammaproteobacteria	Ramlibacter	0.000137665	0.00643094	0.188761	0.766539	0.484199	0.425609	0.323983	0.255323	0.23968
Bacteria	X11C_level	Gammaproteobacteria	Noviherbaspirillum	0.000151191	0.00617993	0.18697	0.54997	0.515605	1.03158	0.47719	0.740893	0.253771
Bacteria	X11C_level	Gammaproteobacteria	Burkholderia-Caballeronia-Paraburkholderia	0.00202823	0.0301469	0.135753	0.454794	0.824101	1.22196	1.57364	2.27967	2.22009
Bacteria	X11C_level	Gammaproteobacteria	Pseudoduganella	0.00206625	0.0293766	0.135375	0.00455934	0.0269734	0.0438969	0.133523	0.772808	1.7696
Bacteria	X11C_level	Gammaproteobacteria	Massilia	0.00373668	0.0359381	0.123237	24.8074	9.8108	22.7625	8.13712	33.9944	6.40381
Bacteria	X11C_level	Nitrospira	Nitrospira	0.00259824	0.0314675	0.130702	0.162996	0.194097	0.303938	0.273168	0.574477	0.670502
Bacteria	X11C_level	Verrucomicrobiae	Candidatus Udaeobacter	0.000226987	0.0082472	0.179159	0.824671	0.45336	1.23913	0.588802	1.77358	1.17767
Fungi	X11C_level	Dothideomycetes	Preussia	2.09199487356e-07	1.36677e-05	0.309681275723	0.121786410208	0.123922074734	0.214388980182	0.166378182269	0.474966999811	0.133751746554
Fungi	X11C_level	Dothideomycetes	Periconia	2.18188251655e-05	0.000712748288739	0.227883766546	0.174953380686	0.13566238571	0.42069628153	0.319136947042	0.555110314916	0.258877047764
Fungi	X11C_level	Mortierellomycetes	Mortierella	9.15838142665e-07	4.48760689906e-05	0.28467787823	3.93566534666	2.15166515183	6.18270879915	2.22026376594	8.45276258721	2.99243386231
Fungi	X11C_level	Sordariomycetes	Stachybotrys	9.00644322043e-10	1.7652628712e-07	0.394606952228	0.708980241792	0.32355452275	0.899760243528	0.457847560006	1.97293984537	0.663324898834
Fungi	X11C_level	Sordariomycetes	Fusarium	1.3820277017e-07	1.35438714767e-05	0.316542919722	64.3118674964	16.7443440242	46.7365731886	11.1433405482	42.3710635489	2.70349877771
Fungi	X11C_level	Sordariomycetes	Humicola	3.82045905354e-05	0.000936012468117	0.217390792731	0.247501414294	0.209530735931	0.323491644442	0.195488940135	0.64586083349	0.263327174123
Fungi	X11C_level	Sordariomycetes	Gibellulopsis	0.000355290295816	0.00497406414142	0.174187359163	2.51351436294	1.13904699969	3.48050968455	1.07354619508	3.63119932114	0.620759479344
Fungi	X11C_level	Sordariomycetes	Fusidium	0.00179729522176	0.0234846575643	0.141290532618	0.449431139607	0.260868099797	0.843637473847	0.596404650745	0.691825381859	0.346171098565
Fungi	X11C_level	Tremellomycetes	Saitozyma	1.08441926515e-06	4.2509235194e-05	0.28175962859	0.642717958388	0.513355241174	0.977434156767	0.716949577458	2.05779747313	0.577031676175
Fungi	X11C_level	Tremellomycetes	Solicoccozyma	4.44020361168e-05	0.000966977675434	0.214550727423	5.6215559327	2.46740127771	8.0677603872	2.60443454387	8.91358664907	1.73871838146
Fungi	X11C_level	Ustilaginomycetes	Ustilago	0.000136745653236	0.00223351233619	0.192970365226	0.116810191296	0.0820247585726	0.191939872309	0.15377376711	0.372430699604	0.279976197837
Fungi	X11C_level	Zoopagomycetes	Syncephalis	8.50099889047e-05	0.00151472343867	0.202161593217	0.144048442182	0.0960149915427	0.251878990329	0.14200121033	0.321751838582	0.122792913544

## Sheet: FigS7 Root_type
Organism	Factor	class	genus	p-values	p-values (corrected)	Effect size	crown 1: mean rel. freq. (%)	crown 1: std. dev. (%)	crown 2: mean rel. freq. (%)	crown 2: std. dev. (%)	crown 3: mean rel. freq. (%)	crown 3: std. dev. (%)	crown 4: mean rel. freq. (%)	crown 4: std. dev. (%)	primary: mean rel. freq. (%)	primary: std. dev. (%)	seminal: mean rel. freq. (%)	seminal: std. dev. (%)
Bacteria	Root_type	Acidobacteriia	Edaphobacter	3.325e-05	0.00057225	0.286768	0.0857985	0.0880596	0.228485	0.183957	0.0695299	0.0592824	0.0512926	0.0512926	1.24128	1.39951	0.573337	0.718925
Bacteria	Root_type	Actinobacteria	Catenulispora	6.05892e-05	0.000990634	0.275256	0.0317081	0.0566046	0.0857985	0.10726	0.0410341	0.0404601	0	0	1.1216	1.24978	0.773948	1.10277
Bacteria	Root_type	Actinobacteria	Nocardioides	0.000332376	0.00402544	0.241202	0.134293	0.0939653	0.105383	0.0851115	0.13906	0.112492	0.143619	0.102585	0.27698	0.128539	0.255323	0.139022
Bacteria	Root_type	Alphaproteobacteria	Devosia	1.784e-07	4.16691e-06	0.378022	1.03798	0.595594	0.499869	0.429503	0.242785	0.312525	0.266721	0.020517	1.51484	0.615444	1.13414	0.658778
Bacteria	Root_type	Alphaproteobacteria	Hyphomicrobium	2.76818e-12	3.01732e-10	0.530789	0.126833	0.110077	0.0652815	0.0756723	0.0478731	0.0803402	0.0102585	0.0102585	0.437697	0.201954	0.286099	0.135314
Bacteria	Root_type	Alphaproteobacteria	Novosphingobium	4.47778e-16	7.32118e-14	0.622894	0.0951244	0.124115	0.0587533	0.0643759	0.241645	0.420282	1.90808	0.0410341	0.201751	0.160862	0.155018	0.102408
Bacteria	Root_type	Alphaproteobacteria	Porphyrobacter	0.00523763	0.0372327	0.180741	0.214496	0.131333	0.219159	0.110554	0.188073	0.0994012	0.123102	0.020517	0.410341	0.206194	0.297497	0.154181
Bacteria	Root_type	Alphaproteobacteria	Pseudolabrys	0.0012362	0.0112288	0.213324	0.150147	0.0988592	0.159473	0.0966167	0.111704	0.105999	0	0	0.359048	0.215754	0.170975	0.136266
Bacteria	Root_type	Alphaproteobacteria	Rhodopseudomonas	0.000633178	0.00627422	0.227713	0.107248	0.0680281	0.132428	0.0927355	0.111704	0.0422816	0.112844	0.0512926	0.283819	0.132127	0.142479	0.0798942
Bacteria	Root_type	Alphaproteobacteria	Sphingobium	0.00133283	0.0114693	0.211679	0.368374	0.345453	0.606185	0.451617	1.19113	1.45321	1.6824	0.307755	1.15579	0.60721	0.304336	0.135794
Bacteria	Root_type	Bacilli	Bacillus	0.00509996	0.0370597	0.181363	0.570746	0.368458	0.449509	0.303871	1.15009	1.3118	1.90808	0.389824	0.868554	0.291281	0.629189	0.308287
Bacteria	Root_type	Bacteroidia	Adhaeribacter	0.00149305	0.0122057	0.209188	0.851457	0.729483	0.416869	0.440927	0.20973	0.124529	0.297497	0.0102585	0.232526	0.27107	0.444536	0.314966
Bacteria	Root_type	Bacteroidia	Arcticibacter	2.29151e-05	0.000416291	0.29379	4.33003	1.83206	3.50002	1.78547	2.11325	1.48061	0.789906	0.174395	1.88415	0.994841	2.30247	0.876903
Bacteria	Root_type	Bacteroidia	Flavisolibacter	5.28482e-12	4.32034e-10	0.523086	1.02305	0.388954	0.594994	0.225518	0.453654	0.279806	0.441116	0.235946	1.03611	0.420432	1.49546	0.510682
Bacteria	Root_type	Bacteroidia	Pedobacter	0.0073943	0.0456214	0.172604	0.934457	0.949498	1.15548	0.998907	1.83855	1.78353	0.800164	0.430858	0.403502	0.317554	0.434277	0.281419
Bacteria	Root_type	Gammaproteobacteria	Burkholderia-Caballeronia-Paraburkholderia	0.007008	0.0440695	0.17388	0.313351	0.335433	1.06409	0.997909	1.74509	1.70405	2.49282	1.87731	2.08248	3.47659	0.568778	0.793644
Bacteria	Root_type	Gammaproteobacteria	Chujaibacter	7.15118e-10	2.59826e-08	0.460034	0.00373037	0.0117965	0.00746074	0.0169926	0	0	0	0	0.567638	0.569407	0.0649706	0.07278
Bacteria	Root_type	Gammaproteobacteria	Dyella	0.000487005	0.00530835	0.233249	4.42795	3.00288	2.71664	2.09558	1.17745	0.737984	0.656545	0.0615511	4.25044	2.34414	4.13874	2.8531
Bacteria	Root_type	Gammaproteobacteria	Massilia	5.08849e-09	1.66394e-07	0.432342	20.5776	5.79351	26.1872	6.23285	35.1491	10.2394	29.9651	3.94953	15.9349	5.29035	20.0417	5.99236
Bacteria	Root_type	Gammaproteobacteria	Methylotenera	0.000344013	0.00401758	0.24049	0.0410341	0.0739752	0.161338	0.228241	0.173255	0.160421	0.379565	0.27698	0.0102585	0.0229387	0.0113983	0.0266829
Bacteria	Root_type	Gammaproteobacteria	Mizugakiibacter	1.39806e-10	5.71455e-09	0.481946	0.02518	0.0380996	0.0214496	0.0473055	0.0034195	0.0102585	0	0	0.420599	0.349141	0.124242	0.113921
Bacteria	Root_type	Gammaproteobacteria	Pseudoduganella	4.30936e-20	1.40916e-17	0.700289	0.00279778	0.012821	0.00373037	0.0170947	0.106005	0.192011	3.47764	2.16455	0	0	0	0
Bacteria	Root_type	Gammaproteobacteria	Ralstonia	1.27312e-10	5.94731e-09	0.483173	0.301227	0.440623	0.932592	1.12908	2.46546	2.26715	5.92942	0.471892	0.143619	0.213876	0.0820681	0.115456
Bacteria	Root_type	Gammaproteobacteria	Ramlibacter	1.49804e-06	3.06163e-05	0.342685	0.66214	0.354135	0.321744	0.219706	0.246204	0.226927	0.594994	0.102585	0.752291	0.474363	0.911868	0.516163
Bacteria	Root_type	Gammaproteobacteria	Rhodanobacter	2.08692e-08	6.20384e-07	0.411455	0.918603	0.896623	1.20025	0.644329	0.385264	0.49735	0.0718096	0.0718096	2.67405	1.18832	1.96622	0.978343
Bacteria	Root_type	Nitrospira	Nitrospira	0.000276716	0.00377025	0.244975	0.158541	0.159427	0.165069	0.121927	0.588155	0.586841	0.430858	0.102585	0.246204	0.113618	0.225687	0.128129
Bacteria	Root_type	Planctomycetacia	Pirellula	3.38698e-06	6.51495e-05	0.32851	0.20517	0.0879212	0.138024	0.0848608	0.104865	0.0700419	0.184653	0.020517	0.287238	0.176096	0.306616	0.150687
Bacteria	Root_type	Thermoleophilia	Gaiella	0.00093463	0.00898894	0.219388	0.0876637	0.0828066	0.0811355	0.0735803	0.181234	0.149562	0.215429	0.0923266	0.283819	0.173454	0.121962	0.101548
Bacteria	Root_type	Verrucomicrobiae	bacterium Ellin516	0.000228197	0.00339184	0.248914	0.0839333	0.0815792	0.0951244	0.109364	0.111704	0.0982112	0	0	0.536862	0.545333	0.20859	0.261519
Bacteria	Root_type	Verrucomicrobiae	Candidatus Udaeobacter	0.00609569	0.0406794	0.17718	0.940053	0.452925	0.865446	0.470456	1.6368	0.998953	1.28231	0.0512926	1.3849	0.519551	1.04865	0.572678
Fungi	Root_type	Dothideomycetes	Aureobasidium	2.92219454399e-10	1.14550026124e-08	0.48040015882	0.00257144326539	0.0117838334089	0.0	0.0	0.00332775010815	0.0133110004326	0.254572883274	0.254572883274	0.0	0.0	0.0	0.0
Fungi	Root_type	Dothideomycetes	Preussia	2.28020758347e-07	3.19229061686e-06	0.381228866315	0.16714381225	0.120717934075	0.124368057613	0.114098018652	0.386573637564	0.19708785553	0.5138600792	0.0612860644918	0.138286504494	0.0830337847358	0.13723887946	0.141959957059
Fungi	Root_type	Eurotiomycetes	Exophiala	0.00342522230666	0.0248645767447	0.194755156706	0.640289373082	0.375866865115	0.724208219965	0.204710262336	0.945635655733	0.413707883762	0.669432396757	0.169715255516	1.42215098372	0.753728353853	0.805623651183	0.450235064993
Fungi	Root_type	Exobasidiomycetes	Meira	1.87208192275e-09	5.24182938371e-08	0.454636647135	0.0107143469391	0.0145778130318	0.00493880373194	0.0132125921263	0.0476977515502	0.0983298697172	0.584574768999	0.556288893079	0.00157143755107	0.00351384118659	0.00157143755107	0.00647920300713
Fungi	Root_type	Microbotryomycetes	Rhodotorula	1.26856706299e-06	1.65759429564e-05	0.352313896603	0.382716472666	0.216236226857	0.765963560608	0.749712821081	0.740979024082	0.310901830139	3.35187629644	3.04073166132	0.389716512666	0.241838061515	0.343097198651	0.20812238739
Fungi	Root_type	Mortierellomycetes	Mortierella	0.000551146982098	0.00432099233965	0.235586752922	5.33274475854	3.14483834758	4.65684293706	1.54195168031	7.36042861421	1.58686194674	10.3526305865	4.28059588912	4.92645672261	2.06221049675	4.35969157919	2.39709113259
Fungi	Root_type	Sordariomycetes	Acremonium	0.0046772982652	0.0316120848269	0.187431876174	0.594003394305	0.229813126204	1.04343453391	0.806397953326	1.08761966035	0.44957070579	0.480859890628	0.0471431265322	0.581431893897	0.327100680904	0.589289081652	0.351640535508
Fungi	Root_type	Sordariomycetes	Chaetomium	7.43528901847e-09	1.45731664762e-07	0.434601491558	0.0282858759193	0.0450390161844	0.0422043228002	0.0665827066868	0.0532440017304	0.068827154696	0.594003394305	0.546860267773	0.0141429379596	0.0316245706793	0.0104762503405	0.0195992697361
Fungi	Root_type	Sordariomycetes	Chloridium	0.000728945986063	0.00549513127955	0.229550282091	0.12857216327	0.112948529375	0.126612968401	0.0552521755445	0.254018258256	0.130144388417	0.13200075429	0.00942862530643	0.232572757559	0.151021607602	0.106857753473	0.0950687250126
Fungi	Root_type	Sordariomycetes	Humicola	0.000476637883728	0.00389254271711	0.238694850378	0.264858656335	0.149915117868	0.32910392141	0.278209575753	0.518019766836	0.24570827262	0.551574580426	0.297001697153	0.227858444905	0.151486905947	0.202715444088	0.0994981841616
Fungi	Root_type	Sordariomycetes	Microdochium	6.5175120552e-08	1.06452696902e-06	0.40138892589	1.82315327516	0.881217928801	3.07148693911	1.81144365071	3.72153387095	0.792352837553	2.4985857062	0.273430133886	1.79143880822	0.78499558144	1.27495966644	0.583302340893
Fungi	Root_type	Sordariomycetes	Stachybotrys	4.02995303765e-09	8.77634217089e-08	0.443597243353	0.853290590232	0.403279820693	0.872821314081	0.393434433753	1.57735355126	0.652222985924	1.37186498209	0.0235715632661	0.565717518386	0.154736735497	0.502336203826	0.180374899182
Fungi	Root_type	Sordariomycetes	Trichoderma	0.00555802504899	0.0363124303201	0.183325268901	1.75715289802	2.14303481096	2.49768774189	2.4080018581	2.74650308926	0.920840561878	1.14086366208	0.0754290024514	5.58331761896	4.00676424823	1.66939049176	1.56907696299
Fungi	Root_type	Tremellomycetes	Saitozyma	6.4578265926e-12	6.32867006075e-10	0.52926536056	0.588003360019	0.304443148535	0.755636970987	0.395374105934	1.9201118124	0.7770195553	2.09786913068	0.240429945314	0.693003960023	0.591372268598	0.602908207095	0.489517020326
Fungi	Root_type	Tremellomycetes	Tetragoniomyces	0.00028326485661	0.00241390921285	0.249680576979	0.0415716661238	0.0544356312273	0.0300818045491	0.0365307069795	0.0565717518386	0.062291081212	0.27814444654	0.27814444654	0.0408573763279	0.029649824414	0.0413811888449	0.040142634626
Fungi	Root_type	Ustilaginomycetes	Ustilago	3.19043068579e-08	5.68476740376e-07	0.412553402452	0.172286698781	0.142061735763	0.10910266426	0.0838070629081	0.192454881255	0.113377075094	0.825004714313	0.155572317556	0.213715506946	0.102517483376	0.164477130346	0.155317256926

[truncated: 8 more sheets: FigS8, FigS8stats, FigS9-S11, FigS14, FigS15, FigS16, FigS17, FigS18]
